# Supplementary material for: The role of two major nucleoid-associated proteins in Streptomyces, HupA and HupS, in stress survival and gene expression regulation
Source: Microb Cell Fact. 2024 Oct 14;23:275. doi: 10.1186/s12934-024-02549-0 (PMC11472566; doi:10.1186/s12934-024-02549-0)
Supplement: Supplementary file 2 — Supplementary Material 2 [file 12934_2024_2549_MOESM2_ESM.xls]

## Sheet: Table_S3
genes	name	product	logFC_delta.hupA_E_noNaCl-M145_E_noNaCl	FDR_delta.hupA_E_noNaCl-M145_E_noNaCl	logFC_delta.hupS_E_noNaCl-M145_E_noNaCl	FDR_delta.hupS_E_noNaCl-M145_E_noNaCl	logFC_delta.hupAS_E_noNaCl-M145_E_noNaCl	FDR_delta.hupAS_E_noNaCl-M145_E_noNaCl	logFC_delta.hupA_S_noNaCl-M145_S_noNaCl	FDR_delta.hupA_S_noNaCl-M145_S_noNaCl	logFC_delta.hupS_S_noNaCl-M145_S_noNaCl	FDR_delta.hupS_S_noNaCl-M145_S_noNaCl	logFC_delta.hupAS_S_noNaCl-M145_S_noNaCl	FDR_delta.hupAS_S_noNaCl-M145_S_noNaCl	logFC_delta.hupA_E_NaCl-M145_E_NaCl	FDR_delta.hupA_E_NaCl-M145_E_NaCl	logFC_delta.hupS_E_NaCl-M145_E_NaCl	FDR_delta.hupS_E_NaCl-M145_E_NaCl	logFC_delta.hupAS_E_NaCl-M145_E_NaCl	FDR_delta.hupAS_E_NaCl-M145_E_NaCl	logFC_delta.hupA_S_NaCl-M145_S_NaCl	FDR_delta.hupA_S_NaCl-M145_S_NaCl	logFC_delta.hupS_S_NaCl-M145_S_NaCl	FDR_delta.hupS_S_NaCl-M145_S_NaCl	logFC_delta.hupAS_S_NaCl-M145_S_NaCl	FDR_delta.hupAS_S_NaCl-M145_S_NaCl	logFC_M145_S_NaCl-M145_S_noNaCl	FDR_M145_S_NaCl-M145_S_noNaCl	logFC_M145_E_NaCl-M145_E_noNaCl	FDR_M145_E_NaCl-M145_E_noNaCl
SCO0001	NA	hypothetical protein	0.834854	0.789041	-0.949669	0.550012	0.15674	1	-0.39506	0.929598	-0.817012	0.86483	-0.32369	1	1.0893	0.567543	-1.33789	0.342852	0.487794	1	-0.294991	0.90375	0.129145	1	-0.243627	0.962393	0.155701	1	0.104856	1
SCO0002	NA	hypothetical protein	1.04454	0.120192	-0.204483	1	-0.053979	1	0.829843	0.263701	0.442201	1	1.21579	0.0165173	1.01201	0.179215	-0.104881	1	0.661161	0.710311	0.361657	0.983659	0.0195316	1	0.346415	1	0.616014	0.624239	-0.623779	0.750166
SCO0003	NA	putative DNA-binding protein.	0.479052	0.999994	-0.777041	0.476304	0.116038	1	0.443809	0.847771	0.00526118	1	0.563039	0.93762	0.476955	1	-0.559043	0.901107	0.129137	1	0.471744	0.754057	-0.218599	1	0.217264	1	0.399597	0.921135	0.0643712	1
SCO0004	NA	hypothetical protein (fragment)	-0.335153	0.999994	-0.309566	1	-0.220424	1	-1.09267	0.494369	-1.02785	0.826088	0.399315	1	0.857094	1	0.472778	1	0.806837	0.766563	1.07442	0.19792	-0.365169	1	-0.339499	0.920933	-0.121823	1	-0.583447	0.915085
SCO0005	NA	putative transposase	-0.135827	0.999994	-1.48016	0.290501	-0.684164	0.788121	1.4852	0.0632624	0.227736	1	0.806119	0.702434	0.744618	1	0.183513	1	0.223382	1	0.442372	0.748065	0.382537	1	-0.241634	0.97893	0.311669	0.98847	0.0700316	1
SCO0010	NA	hypothetical protein (putative secretedprotein)	1.67099	0.0404463	0.267417	1	0.948952	0.332077	-0.0197613	0.999999	0.140336	1	0.733095	0.670698	-0.0979151	1	-1.15861	0.264796	0.681973	0.755582	0.763676	0.367054	-0.066367	1	0.956564	0.203158	-0.656817	0.630262	0.750027	0.641502
SCO0011	NA	hypothetical protein	0.948486	0.358308	-0.494907	0.836887	0.477771	0.858362	-0.182808	0.999999	-0.405328	1	0.408123	1	0.0239954	1	-0.92271	0.332199	0.387645	1	1.14697	0.0375567	-0.180651	1	1.16247	0.0362603	-1.25671	0.0361545	0.145675	1
SCO0012	NA	hypothetical protein	1.03548	0.18177	-0.286493	1	0.670424	0.553196	0.18655	0.999999	-0.382352	1	0.143596	1	0.433158	1	-0.846549	0.39111	-0.0206508	1	1.23304	0.0120807	-0.0655678	1	1.19472	0.0180422	-1.5914	0.00111614	-0.0898149	1
SCO0014	NA	conserved hypothetical protein	1.24576	0.483552	0.795256	0.641022	1.05014	0.367743	1.11945	0.262707	0.827657	0.809935	0.367261	1	0.15745	1	-0.601765	0.97344	0.284471	1	1.08339	0.281048	0.742395	0.940952	0.895173	0.443611	-1.10159	0.38744	0.608101	0.873992
SCO0015	NA	putative Na+/H+ antiporter	-0.531134	0.999994	-1.29445	0.558309	-0.268448	1	0.126591	0.999999	-0.0676451	1	-0.695471	0.996291	0.0213395	1	0.873028	0.854331	0.309194	1	-0.999745	0.348436	-1.4847	0.308304	-1.33666	0.187438	0.574366	0.808499	-0.47768	1
SCO0016	NA	hypothetical protein	1.32202	0.630972	0.710608	0.857515	1.35669	0.280831	1.57139	0.124208	0.530492	1	0.408256	1	-0.297795	1	-0.725282	0.985261	-0.322838	1	-1.37072	0.221559	-0.750053	0.946719	-0.783109	0.564862	0.446701	0.932637	0.700046	0.889553
SCO0017	NA	hypothetical protein	0.157196	0.999994	-0.0109446	1	0.1074	1	1.93434	0.01213	0.561698	1	0.271569	1	-0.229337	1	-1.28761	0.42021	-0.160303	1	-0.676265	0.579765	-0.459618	1	-0.162277	1	0.222471	1	0.342388	1
SCO0018	NA	hypothetical protein	0.449784	0.999994	-0.680072	0.589525	-0.146079	1	0.908498	0.261067	0.151316	1	0.260405	1	0.43036	1	-1.75561	0.0222495	-0.32657	1	0.251675	1	-0.852255	0.537571	0.295745	1	-0.157687	1	-0.670423	0.694492
SCO0019	NA	hypothetical protein	0.0145895	0.999994	-0.477608	0.946049	0.141503	1	0.063694	0.999999	-0.796046	0.972701	-0.278272	1	-0.590343	1	-0.446309	1	-0.886873	0.691914	0.348634	0.896562	-0.586281	1	-0.354642	0.922269	-0.537818	0.837345	0.214851	1
SCO0020	SCO0020	putative transposase	-1.03657	0.544999	-1.26591	0.152041	-0.738836	0.559799	0.875159	0.334019	-0.265381	1	-1.7758	0.019105	-0.614649	1	-1.62291	0.0348203	-1.05574	0.283454	0.106348	1	-0.104714	1	-0.744853	0.408939	-0.220667	1	0.553503	0.854154
SCO0021	SCO0021	hypothetical protein	-0.107332	0.999994	-0.69257	0.707316	0.0571391	1	0.224902	0.999999	-0.242984	1	-0.0802259	1	0.150589	1	-0.683754	0.81876	0.040658	1	1.49657	0.0376488	0.851297	0.712686	0.414128	0.833596	-1.09571	0.284715	0.444965	0.99506
SCO0026	SCO0026	putative secreted protein	0.354717	0.999994	-0.150083	1	-0.111458	1	-0.546074	0.730256	-0.806588	0.501177	0.376212	1	0.63675	1	-0.475658	1	-0.237661	1	1.5225	9.2532e-05	-0.446182	1	1.42607	0.000358855	-0.980266	0.0840319	-0.119665	1
SCO0027	SCO0027	hypothetical protein	0.100903	0.999994	-0.16394	1	0.0174614	1	-0.193544	0.999999	-0.753249	0.719785	0.0624448	1	0.288011	1	-1.13265	0.0897061	-0.223731	1	1.90791	2.28608e-05	-1.04066	0.262762	1.40186	0.00395122	-0.679252	0.539881	0.50797	1
SCO0028	SCO0028	hypothetical protein	-0.768463	0.881074	-2.13545	0.0286811	-0.612825	0.741794	1.31737	0.254943	0.0913974	1	0.271308	1	0.477415	1	-1.57641	0.0883498	0.0515339	1	1.65929	0.0117449	-1.88359	0.142193	1.11741	0.15546	0.879905	0.559551	0.529739	0.888571
SCO0029	SCO0029	hypothetical protein	1.34972	0.243159	0.883065	0.457723	1.26805	0.132837	1.02933	0.286665	0.513054	1	-0.184734	1	0.535834	1	-0.675078	0.78453	-0.462224	1	1.0532	0.131612	-1.61234	0.10766	0.256151	0.949319	0.454342	0.856384	1.28502	0.187678
SCO0030	SCO0030	hypothetical protein SCJ4.11	0.783973	0.631658	-0.00439867	1	0.605334	0.677689	-0.453517	0.845501	-0.139174	1	-0.230233	1	-0.351356	1	-0.248968	1	-0.418054	1	0.687294	0.410058	-0.164066	1	-0.342902	0.888213	-0.827418	0.371652	-0.172647	1
SCO0031	SCO0031	hypothetical protein	0.617039	0.855234	-0.0619859	1	0.350239	1	0.464901	0.831397	-0.0767553	1	-0.0545144	1	-0.395598	1	-0.531927	0.935333	-0.875871	0.388184	0.601119	0.520432	0.0806855	1	-0.0922711	1	-1.09763	0.0870265	-0.313655	1
SCO0033	SCO0033	putative secreted neuraminidase	-0.0915497	0.999994	-0.124716	1	0.069464	1	1.45146	0.0446763	0.51751	1	-0.651627	0.855572	-0.710068	1	-1.22511	0.231191	-0.512535	0.984624	1.00966	0.184696	-0.616769	0.978062	0.291045	0.927226	-0.579384	0.728623	0.926507	0.461559
SCO0035	SCO0035	hypothetical protein	0.607643	0.999994	-0.434142	1	0.463047	0.974101	0.188307	0.999999	-0.275325	1	-0.45972	1	-1.06543	1	-1.78753	0.316391	-1.00088	0.708511	-0.392859	0.892757	-0.567138	1	-0.932395	0.527339	-0.110869	1	0.577293	0.957306
SCO0036	SCO0036	hypothetical protein	0.111749	0.999994	-0.795114	0.614283	-0.16795	1	0.153507	0.999999	0.343017	1	-0.23985	1	0.389581	1	-0.0698589	1	0.19023	1	0.738577	0.445573	-0.275843	1	0.163462	1	-0.313768	0.990424	-0.194507	1
SCO0037	SCO0037	putative sigma factor	0.0375234	0.999994	-0.111979	1	-0.14096	1	0.787097	0.292696	0.378851	1	-0.721782	0.550099	-0.101113	1	-0.224377	1	-0.322194	1	-0.124523	1	0.0281962	1	-0.874964	0.120615	-0.181479	1	0.149333	1
SCO0038	SCO0038	putative sigma factor	0.00287468	0.999994	-0.0323456	1	-0.0880918	1	0.840676	0.229321	0.436628	1	-0.755133	0.489936	-0.159969	1	-0.183914	1	-0.386026	1	-0.119371	1	0.045708	1	-0.936812	0.0809856	-0.157072	1	0.180145	1
SCO0039	SCO0039	hypothetical protein SCJ4.20	0.206315	0.999994	-0.403736	1	0.881682	0.553027	1.87431	0.00953813	0.969511	0.609026	-0.560678	0.996667	0.246647	1	-0.372598	1	0.208707	1	0.270161	0.928792	-0.248685	1	-0.881456	0.370575	0.131738	1	1.16031	0.374973
SCO0040	SCO0040	putative glycosyl transferase	0.395768	0.999994	-1.54736	0.538631	0.609574	0.90686	1.69755	0.0632853	1.06226	0.653468	-0.171493	1	-0.0826618	1	-0.443076	1	-0.430144	1	0.0208608	1	-0.442011	1	-1.30093	0.204064	0.438595	0.919904	1.41381	0.338828
SCO0042	SCO0042	hypothetical protein	-2.7176	0.174198	-2.03954	0.108321	-0.137039	1	1.35926	0.086939	0.794392	0.792255	-1.02494	0.502787	0.0473301	1	-1.41678	0.304498	-0.100271	1	-1.04881	0.207143	0.012759	1	-1.01738	0.230635	0.307173	0.990424	0.216473	1
SCO0043	SCO0043	conserved hypothetical protein	0.285441	0.999994	-0.287907	1	-0.64392	0.652547	1.14573	0.132918	0.748741	0.78832	0.13235	1	0.579836	1	-0.194072	1	-0.0947896	1	-0.691194	0.406626	-0.158299	1	-0.629502	0.506895	1.3853	0.0329181	0.136466	1
SCO0044	SCO0044	putative oxidoreductase	0.409055	0.999994	-1.1862	0.119385	-0.809523	0.42207	0.863652	0.341084	0.145958	1	-0.132262	1	0.623892	1	-0.812803	0.548878	0.0639225	1	-0.73582	0.33075	0.0761107	1	-1.12785	0.0474251	2.08063	0.000156794	-0.232572	1
SCO0045	SCO0045	hypothetical protein	1.08176	0.542186	-0.708556	0.761608	0.0350885	1	1.05199	0.415977	0.461348	1	-1.13567	0.696788	0.585197	1	-1.14737	0.482692	0.195926	1	-0.752164	0.387552	0.189224	1	-1.24545	0.0833614	2.21607	0.00417997	0.185668	1
SCO0046	azoR	putative hydrolase	0.584638	0.900128	-0.445291	0.915057	-0.0208853	1	1.34379	0.0103735	0.51664	1	0.205117	1	-0.296994	1	-0.569349	0.876805	-0.376236	1	-0.919645	0.0893264	0.193606	1	-1.07275	0.0288272	1.52968	0.00104391	0.405121	1
SCO0047	SCO0047	putative transcriptional regulator	0.677847	0.736364	0.344371	1	0.579064	0.713948	0.719006	0.422394	0.462192	1	0.180155	1	-0.530292	1	0.0937463	1	-0.491865	1	-0.747608	0.270074	0.178051	1	-0.704965	0.34511	0.37159	0.981741	0.490987	0.952369
SCO0048	SCO0048	hypothetical protein	-0.320008	0.999994	-1.1196	0.354892	-0.39119	0.960273	0.37237	0.933129	0.375028	1	-1.29029	0.263989	0.262389	1	-0.990263	0.552986	-0.215534	1	-0.231602	0.960974	-0.622315	0.937325	-0.319396	0.897624	0.199399	1	0.02859	1
SCO0049	SCO0049	hypothetical protein	0.788095	0.999994	-1.20366	0.706604	0.786497	0.777683	-0.418887	0.985956	-0.277044	1	-0.822612	0.929376	0.248232	1	-0.675086	0.972817	-0.0315603	1	0.515397	0.772871	0.233417	1	0.900904	0.42467	-0.215535	1	1.23528	0.461559
SCO0050	SCO0050	hypothetical protein	-4.27133	0.487243	-0.397303	1	-1.57768	0.604286	-0.908586	0.85505	0.236353	1	0.375752	1	-0.510379	1	-0.132996	1	-0.442699	1	-0.72551	0.700027	-0.629284	1	-0.225672	1	0.898307	0.714596	0.91013	0.829047
SCO0051	NA	putative transposase	-2.9862	0.203646	-1.92349	0.189791	-1.11473	0.494959	1.54094	0.189755	0.673682	1	-0.556477	1	-1.41808	0.52905	-2.29286	0.0677069	-0.918448	0.656797	-0.620269	0.624086	-0.436053	1	-0.937008	0.366117	1.53135	0.161218	0.57829	0.902816
SCO0053	NA	putative transposase	-0.664414	0.790551	-1.03202	0.128205	-0.426101	0.932267	-0.250093	0.999999	-0.117491	1	-0.482453	1	-0.636346	1	-0.620284	0.790764	-0.796609	0.494988	-0.207638	0.994752	0.186382	1	-0.187365	1	-0.288901	1	-0.242555	1
SCO0055	SCO0055	putative membrane-associated oxidoreductase	-0.0730288	0.999994	-0.167274	1	-0.552835	0.771318	-0.580175	0.661595	-0.241259	1	-0.0755252	1	-0.263415	1	-0.183707	1	-0.695606	0.604484	-0.116686	1	0.360905	1	0.253379	1	-0.683648	0.472417	-0.314067	1
SCO0057	SCO0057	hypothetical protein	-0.109965	0.999994	-0.12585	1	-0.434163	1	1.04551	0.447689	1.09435	0.672031	-0.31888	1	-0.427262	1	0.357617	1	-0.363679	1	-0.997736	0.322521	-0.261794	1	-0.785767	0.498831	1.01237	0.446121	0.74166	0.835172
SCO0058	SCO0058	hypothetical protein	0.594496	0.874865	-0.254479	1	0.660903	0.537331	0.695136	0.423219	0.29184	1	0.28435	1	-0.206143	1	-1.02136	0.0597021	0.00691249	1	0.457191	0.805849	-0.285838	1	0.246376	1	-0.10723	1	0.468573	1
SCO0059	SCO0059	putative zinc-binding oxidoreductase	0.591151	0.907719	0.399447	1	0.596004	0.702754	0.503868	0.946699	0.130789	1	0.258131	1	-0.0959702	1	-0.267238	1	0.178672	1	0.234642	1	-0.513967	1	-0.00872016	1	0.112715	1	0.221826	1
SCO0060	SCO0060	hypothetical protein	0.521911	0.960111	0.473286	0.89131	0.518164	0.815109	0.0486175	0.999999	-0.133653	1	0.121702	1	0.0050724	1	-0.0201499	1	-0.0339941	1	0.543819	0.616145	-0.409465	1	0.227442	1	-0.284029	1	0.300861	1
SCO0061	SCO0061	conserved hypothetical protein	-0.280102	0.999994	-1.02945	0.0512678	-0.516776	0.83935	0.293003	0.999999	0.0699025	1	-0.583164	0.872583	-0.196293	1	-0.411335	1	-0.351546	1	0.38713	0.8948	-0.435494	1	-0.229265	1	-0.737009	0.37675	-0.233635	1
SCO0062	SCO0062	putative LacI family transcriptional regulator	-0.510145	0.991867	-0.79366	0.309149	-0.548441	0.771376	0.0464414	0.999999	-0.124088	1	-0.388237	1	0.192369	1	-0.343337	1	-0.0059709	1	0.870179	0.113001	-0.280027	1	0.329723	0.956612	-0.843968	0.223477	-0.432185	1
SCO0063	SCO0063	putative glucokinase	-0.664393	0.759955	-0.509306	0.847688	-0.156345	1	0.123254	0.999999	-0.0931881	1	-0.439927	1	-0.0411607	1	-0.382105	1	-0.147815	1	0.850134	0.134269	-0.245885	1	0.360001	0.921627	-0.810926	0.275927	-0.0829814	1
SCO0064	SCO0064	hypothetical protein	0.516664	0.969634	0.72224	0.510387	0.376503	0.962719	0.98697	0.207588	0.0672241	1	0.186622	1	0.52291	1	-0.0564883	1	0.238209	1	-0.213324	0.97812	-0.768553	0.659955	0.380952	0.837096	0.308596	0.98642	-0.197522	1
SCO0065	SCO0065	putative extracellular binding protein	0.308927	0.999994	-0.901308	0.670097	0.219564	1	1.21602	0.270135	-0.197298	1	1.38803	0.200625	1.4362	0.2563	-0.20739	1	0.360751	1	0.175771	1	-0.535446	1	0.691559	0.535906	0.419061	0.935579	0.0319269	1
SCO0066	SCO0066	putative integral membrane permease	-0.643723	0.995873	-1.30878	0.266517	-0.856668	0.553316	0.640369	0.685616	-0.270318	1	-0.0129853	1	0.462117	1	0.108818	1	-0.0201483	1	0.601035	0.638449	0.213377	1	0.95569	0.305198	-0.605349	0.759137	-0.192877	1
SCO0067	SCO0067	putative integral membrane permease	-1.42149	0.519615	-1.55853	0.174851	-0.207264	1	-1.02384	0.406653	-0.500858	1	-0.539043	1	0.579915	1	0.535339	1	0.375748	1	0.614194	0.66539	0.0741475	1	0.898034	0.404672	-1.39835	0.153866	-1.04267	0.473325
SCO0068	SCO0068	putative hydrolase (putative secreted protein)	1.35214	0.534926	-0.776186	0.887741	1.38368	0.212066	1.61852	0.145239	1.1121	0.722833	1.51311	0.208578	0.8797	0.900521	-0.294478	1	-0.19286	1	1.13219	0.243795	0.0515867	1	1.08496	0.283714	0.140186	1	1.06935	0.510576
SCO0069	SCO0069	hypothetical protein	0.606214	0.875755	0.416986	0.935623	0.600985	0.679071	1.11389	0.0623234	0.456613	1	0.0750364	1	0.164795	1	-0.105656	1	0.069622	1	0.116325	1	-0.0278845	1	0.2345	0.993393	-0.337189	0.986347	0.819977	0.436955
SCO0070	SCO0070	hypothetical protein	-1.00416	0.880818	-0.151349	1	-0.0972509	1	1.48253	0.176445	2.42849	0.00804217	1.00333	0.631331	-0.188865	1	-0.861452	0.753764	0.0796022	1	-0.0564837	1	0.696653	0.901175	0.481373	0.771443	0.699174	0.731685	0.251911	1
SCO0071	SCO0071	hypothetical protein	-2.031	0.583171	-0.420032	1	-0.340861	1	-0.270145	0.999999	1.49487	0.365683	-0.0960651	1	-0.464135	1	-0.508473	1	0.557623	1	1.29883	0.334661	1.71018	0.30984	1.60443	0.178984	-1.14057	0.583249	-0.253485	1
SCO0072	SCO0072	putative secreted protein	-0.258078	0.999994	0.44461	0.951424	0.378146	0.989245	1.04553	0.349194	2.80799	0.00186572	2.06254	0.0160809	-0.226904	1	0.563715	0.979871	-0.188395	1	-0.994711	0.291353	0.635127	0.972672	0.618234	0.626574	0.401492	0.935845	0.451208	1
SCO0073	SCO0073	hypothetical protein	0.873203	0.999994	0.657152	1	2.12402	0.212202	0.29965	0.999999	0.655146	1	1.643	0.208817	1.09401	1	0.555507	1	0.0251378	1	0.880563	0.760892	1.64921	0.612574	2.37089	0.0659614	-1.66986	0.424813	0.392974	1
SCO0074	SCO0074	hypothetical protein	-2.18624	0.61305	-1.12487	0.689541	-5.00018	0.0235082	-0.274166	0.999999	0.100389	1	-0.108413	1	1.04293	1	-1.26977	0.900393	-1.75409	0.635844	0.841187	0.720396	1.33636	0.721594	0.966651	0.648343	-1.13745	0.652182	-0.847693	0.870987
SCO0075	SCO0075	hypothetical protein	-0.938746	0.819794	-0.112268	1	-0.67136	0.717944	0.577077	0.701265	0.558322	1	-0.268198	1	0.0205863	1	-1.00221	0.474684	-0.942467	0.514892	-0.387652	0.810444	0.492901	1	-0.360734	0.856408	-0.16324	1	0.548524	0.881794
SCO0076	NA	putative transposase	-0.894545	0.693031	-1.29276	0.157856	-0.568398	0.755165	0.78581	0.419664	0.505407	1	-1.08364	0.249654	-0.630817	1	-0.857704	0.496125	-1.04966	0.267747	-0.881054	0.252876	0.539557	0.994368	-0.306369	0.903746	-0.2033	1	0.768917	0.571168
SCO0079	SCO0079	putative integral membrane transport protein	-1.79139	0.161404	-0.71356	0.627308	-0.580898	0.771318	0.0308628	0.999999	-0.365767	1	-0.698267	0.762867	-0.131302	1	-0.984555	0.377655	-0.310234	1	0.369254	0.840199	0.168193	1	0.500906	0.69283	-0.2676	1	0.621812	0.777454
SCO0080	SCO0080	hypothetical protein	-0.308596	0.999994	-0.484552	0.942879	-0.171592	1	-0.847535	0.567513	-0.0968812	1	-0.791865	0.77841	-0.352028	1	-1.10352	0.520458	-1.47054	0.226842	-0.0357858	1	-0.0184528	1	0.301777	0.945415	-0.937111	0.469386	0.314858	1
SCO0081	NA	putative insertion element transposase	-0.353784	0.999994	-0.493997	0.962681	-0.649967	0.825967	1.1201	0.384968	0.916195	0.862723	-0.566305	1	-0.18822	1	-0.194698	1	-1.30802	0.414193	-0.414782	0.865602	0.377416	1	0.0197087	1	0.308301	1	0.16853	1
SCO0083	SCO0083	putative transposase	-0.841891	0.903299	-0.921339	0.556839	-0.491131	0.894624	0.805291	0.48866	-0.246518	1	-1.40673	0.232729	-1.17105	0.603906	-0.964392	0.548678	-0.808014	0.691839	-0.100144	1	-0.369134	1	-0.854711	0.39199	0.0371282	1	0.510714	0.929107
SCO0084	SCO0084	conserved hypothetical protein	0.137348	0.999994	-1.34611	0.147567	-0.0778144	1	0.981436	0.253034	0.45162	1	-1.18756	0.22188	-1.1539	0.424819	-1.21397	0.200177	-1.04781	0.311967	0.121673	1	-0.412951	1	-0.789588	0.384101	-0.265077	1	0.557541	0.852987
SCO0085	SCO0085	hypothetical protein	0.239867	0.999994	-1.50673	0.265111	-1.49777	0.228807	0.752346	0.711072	0.246957	1	0.364564	1	-0.390236	1	-1.50395	0.446392	0.146481	1	0.96853	0.345112	0.781065	0.884389	0.188897	1	-0.0444201	1	-0.473413	1
SCO0086	SCO0086	putative ribosylglycohydrolase (putativesecreted protein)	0.379885	0.999994	-0.704662	0.634161	-1.07909	0.269161	-0.365503	0.938452	-0.818364	0.806681	0.017781	1	0.566806	1	-0.2381	1	-0.244211	1	0.0551781	1	-0.793401	0.726408	-0.256655	0.949319	-0.0181119	1	-0.304036	1
SCO0087	SCO0087	putative secreted protein	0.029235	0.999994	0.205672	1	0.0894718	1	0.205879	0.999999	0.495068	1	0.927636	0.332171	0.299895	1	-0.153022	1	0.571555	0.895816	1.09097	0.0664586	-0.504274	1	1.21685	0.0317918	-0.10635	1	0.0753799	1
SCO0088	SCO0088	putative secreted beta-lactamase	-0.431878	0.999994	-0.394746	0.990128	-0.432806	0.940889	0.455102	0.865112	-0.0874642	1	-0.598608	0.837579	-0.17194	1	-0.818597	0.391437	-0.549494	0.93564	0.278929	0.975052	-0.000451057	1	0.022374	1	-0.490718	0.826638	-0.000182868	1
SCO0089	SCO0089	putative transcriptional regulator	-0.118014	0.999994	-0.237515	1	-0.000974733	1	0.275475	0.999999	0.268882	1	-0.0824101	1	-0.470962	1	-0.450377	1	-0.601827	0.833942	0.107548	1	-0.271656	1	-0.209425	1	-0.19442	1	0.0398803	1
SCO0091	NA	putative insertion element IS1652 transposase	-1.12593	0.138474	-0.612574	0.659826	-0.626849	0.629543	0.322397	0.999999	0.530157	1	-0.160813	1	-0.128657	1	-0.10761	1	-0.315075	1	-0.458112	0.765471	0.0611127	1	-0.593858	0.539947	0.361594	0.99096	0.230724	1
SCO0092	NA	putative transposase	0.580943	0.999994	-3.67307	0.225122	0.661967	0.943376	0.701626	0.797653	-0.256967	1	-1.55583	0.576082	0.531078	1	0.174589	1	0.191567	1	-0.951282	0.540389	0.382425	1	-1.53439	0.26031	0.275698	1	0.476878	1
SCO0095	SCO0095	hypothetical protein SCJ11.24c	-0.881805	0.999994	-0.205047	1	1.12568	0.578382	1.17793	0.369785	1.20796	0.595689	-0.878401	0.944796	-1.45148	0.45149	-0.610032	0.944001	-0.754119	0.78016	-0.676898	0.590891	0.630564	0.9446	-0.167119	1	1.07399	0.421027	2.43675	0.0286529
SCO0096	SCO0096	putative noncomposite transposon transposase	0.0374035	0.999994	-0.000662873	1	0.0916411	1	-0.340671	0.979032	0.0849827	1	0.443523	1	-0.217163	1	0.00779744	1	0.106596	1	0.504395	0.682617	0.467504	1	0.296679	0.965206	-0.162137	1	-0.261021	1
SCO0097	SCO0097	putative integral membrane protein	0.0679339	0.999994	0.238462	1	0.10417	1	-0.829923	0.263025	-0.618576	0.926538	0.148375	1	0.157981	1	0.428226	1	-0.00672813	1	0.453787	0.773967	0.699026	0.672289	0.498364	0.721239	-0.624569	0.610735	-0.180416	1
SCO0098	NA	putative transposase	1.41004	0.125619	0.673581	0.644202	1.10876	0.178458	-0.202893	0.999999	-0.291432	1	0.969692	0.308226	1.19708	0.282059	0.240716	1	1.2905	0.101603	0.74756	0.365632	-0.489454	1	1.2068	0.0544116	-0.517797	0.770333	0.0855703	1
SCO0099	NA	putative transposase	0.196224	0.999994	-0.590162	0.692855	-0.090194	1	-0.402665	0.994472	0.103449	1	-0.392324	1	-0.0295354	1	-0.189401	1	-0.606071	0.823412	0.00269901	1	-0.0701307	1	-0.0254814	1	-0.0564266	1	0.433167	1
SCO0101	SCO0101	conserved hypothetical protein	-0.0796884	0.999994	-0.711363	0.479465	-0.662728	0.564643	-1.03459	0.102338	-0.754269	0.665119	-0.340791	1	0.277941	1	0.180289	1	-0.432341	1	0.276183	0.97057	0.346335	1	0.0820248	1	-0.663356	0.542786	-0.417192	1
SCO0102	SCO0102	hypothetical protein	0.505964	0.991867	1.14929	0.0257121	0.767859	0.366205	-0.156241	0.999999	0.850494	0.451271	0.713552	0.582108	0.0355427	1	0.0633785	1	0.427778	1	1.62726	5.4928e-05	-0.254895	1	1.39994	0.000943015	-0.296384	1	1.03109	0.115855
SCO0103	SCO0103	putative flavohemoprotein	0.794303	0.527796	1.00152	0.0933875	0.629545	0.62429	-0.0634088	0.999999	0.504291	1	1.00074	0.122073	0.495207	1	0.244895	1	0.636228	0.766298	1.75454	2.31382e-05	-0.00156749	1	2.1488	3.16084e-07	-0.366196	0.974477	0.681375	0.625044
SCO0104	SCO0104	putative hydrolase	0.539826	0.999994	0.825819	0.288144	0.442454	1	-0.603481	0.623309	-0.0883599	1	0.622057	0.804435	-0.29854	1	-0.757775	0.496125	0.011875	1	1.66703	0.000125269	0.476547	1	1.90769	1.12501e-05	-0.651456	0.586404	0.94213	0.222349
SCO0105	xlnC	endo-1,4-beta-xylanase (putative secretedprotein)	-0.955619	0.882238	-0.427989	0.984795	-0.598115	0.837627	-0.223103	0.999999	0.353395	1	-0.270879	1	-0.47979	1	-1.38061	0.17342	-0.556356	0.955628	0.298837	0.907155	1.24999	0.228558	0.140878	1	-0.154481	1	1.48072	0.128126
SCO0106	SCO0106	putative insertion element transposase	-0.492185	0.999994	0.063762	1	0.176937	1	-0.551964	0.799546	0.33495	1	-1.01278	0.528767	0.259734	1	1.05321	0.508652	-0.17185	1	-0.480921	0.772871	1.99125	0.028777	-0.560391	0.722272	-0.745805	0.626733	0.44067	1
SCO0107	SCO0107	putative aminoglycoside nucleotidyltransferase	-0.876172	0.999994	-0.19299	1	-0.765791	0.825967	-0.608126	0.796179	-0.137207	1	-1.04639	0.594154	0.404268	1	0.773436	0.850668	0.202595	1	-0.801541	0.537541	2.23667	0.0305773	-0.705889	0.634154	-0.673723	0.737016	0.763662	0.844996
SCO0109	SCO0109	hypothetical protein	0.189587	0.999994	-1.48142	0.180585	-0.0721465	1	-0.00435883	0.999999	0.0169165	1	-0.715398	0.87626	-0.301595	1	-0.67626	0.812475	-0.505838	1	-0.559252	0.63094	-0.200862	1	-0.394437	0.824579	0.701123	0.620824	0.501314	0.924519
SCO0110	SCO0110	putative DNA-binding protein	-0.587038	0.898022	-0.443505	0.909257	0.0184966	1	-0.0557309	0.999999	-0.086606	1	-0.449878	1	-0.249796	1	-0.230432	1	-0.416956	1	-0.223193	0.984694	0.146142	1	0.14488	1	-0.328492	0.990424	0.187142	1
SCO0111	SCO0111	putative oxidoreductase	-1.87462	0.491629	-0.761444	0.766258	-0.497382	0.930344	1.11193	0.330013	0.604933	1	0.212233	1	0.251718	1	-1.04336	0.535896	-0.20783	1	0.0781987	1	0.399088	1	0.0430139	1	0.545064	0.822024	0.754524	0.732018
SCO0114	NA	putative transposase	-0.482018	0.999994	-0.580085	0.818069	-0.796053	0.44656	-0.155726	0.999999	0.20823	1	-0.418714	1	-0.833874	0.666605	-1.22264	0.0515741	-1.00386	0.176403	-0.300921	0.946948	0.0538115	1	-0.195659	1	0.207377	1	0.619448	0.750399
SCO0116	SCO0116	putative tetR-family transcriptional regulator	-0.480515	0.999994	-0.236428	1	-0.995259	0.0730677	-0.505142	0.819109	-0.286095	1	-0.31875	1	-0.405515	1	-0.384393	1	-0.641632	0.745489	0.573456	0.572256	-0.442301	1	0.602493	0.573338	-0.574096	0.696429	-0.358189	1
SCO0117	SCO0117	putative oxidoreductase	0.856715	0.638453	-0.28915	1	0.149489	1	0.80822	0.49084	0.0594247	1	0.221458	1	0.381096	1	-0.0717133	1	0.589508	0.895816	1.1358	0.129065	0.188491	1	1.05345	0.179603	-0.290664	1	-0.31051	1
SCO0118	SCO0118	putative xylosidase/arabinosidase	-0.152264	0.999994	0.368199	1	0.221964	1	-0.690611	0.444404	0.112118	1	0.328644	1	-0.473081	1	-0.0119437	1	0.026564	1	-0.0662365	1	0.169192	1	0.845251	0.113702	-0.714847	0.40638	-0.257014	1
SCO0119	SCO0119	putative small secreted protein	-0.50687	0.999994	-0.390214	0.974295	-0.0170555	1	-1.28162	0.291909	0.257509	1	-0.283192	1	-0.467583	1	-0.144065	1	-0.426661	1	0.550834	0.677239	0.265665	1	0.716268	0.516495	-0.57379	0.773202	0.00964918	1
SCO0120	SCO0120	putative integral membrane protein	0.293397	0.999994	0.585542	0.726224	1.378	0.0266899	0.0378071	0.999999	-0.122112	1	-0.201116	1	0.289375	1	-0.729044	0.675444	-0.11609	1	-0.391421	0.792647	-0.333454	1	-0.00738553	1	0.211979	1	0.626195	0.763227
SCO0121	SCO0121	ABC transport system ATP-binding protein	-0.312626	0.999994	-1.10593	0.493568	-0.336767	1	0.399153	0.927643	-0.0262618	1	-0.541036	1	-0.153845	1	-1.11672	0.389154	-0.70068	0.787787	-0.855177	0.412843	0.591691	0.977236	0.167542	1	-0.0275453	1	0.992747	0.451965
SCO0122	SCO0122	putative flavin-containing monooxygenase(putative secreted protein)	0.364713	0.999994	-0.516138	0.843913	0.216773	1	1.23605	0.107874	0.460831	1	-0.0357299	1	0.122021	1	-0.783628	0.608593	-0.208556	1	0.277675	0.9152	0.206048	1	0.193735	0.997656	0.360176	0.935579	0.986427	0.344237
SCO0123	SCO0123	conserved hypothetical protein SCJ2.04c	1.16161	0.556623	0.894627	0.531934	-0.642896	0.837627	1.06914	0.376546	0.106473	1	0.255586	1	0.386408	1	-0.519004	1	0.608964	0.927646	-0.0474642	1	-0.299347	1	-0.0870549	1	0.525211	0.845155	0.267891	1
SCO0124	SCO0124	hypothetical protein	-2.03728	0.432341	0.140523	1	-0.109622	1	1.17274	0.221035	0.398368	1	-1.02281	0.58878	-0.77913	1	-0.780587	0.836881	0.114674	1	-0.335963	0.909226	0.457341	1	-0.0714844	1	-0.5412	0.820082	0.339552	1
SCO0125	SCO0125	possible oxidoreductase	0.214563	0.999994	-0.320645	1	-0.228415	1	0.752476	0.687804	0.353666	1	-1.28261	0.625093	-0.124577	1	-0.0720793	1	-0.634671	1	-0.271946	0.999269	0.690239	1	0.555096	0.828731	-0.839064	0.705833	0.0590343	1
SCO0126	SCO0126	putative multi-domain beta keto-acyl synthase	0.120113	0.999994	-0.0800247	1	0.889863	0.264932	1.25497	0.0325339	0.653722	0.888974	-0.106261	1	-0.193217	1	-0.364064	1	0.197512	1	-0.240399	1	-0.293038	1	-0.236294	1	0.234616	1	0.57667	0.872107
SCO0127	SCO0127	putative multi-domain beta keto-acyl synthase	-0.568249	0.921993	0.10694	1	0.686724	0.542364	0.862866	0.264112	0.760557	0.706491	0.152271	1	-0.103947	1	-0.291957	1	0.20622	1	-0.106425	1	-0.190311	1	-0.0511555	1	0.367817	1	0.41524	1
SCO0128	SCO0128	hypothetical protein SCJ21.09	-2.0677	0.36996	-0.382611	1	-0.0509178	1	0.104075	0.999999	0.429576	1	0.826788	0.783896	-0.0162146	1	-1.16188	0.627886	0.44273	1	-0.0303153	1	0.121607	1	-0.237808	0.996598	0.153038	1	-0.275636	1
SCO0129	SCO0129	hypothetical protein SCJ21.10	0.409506	0.999994	0.681317	0.524474	0.513365	0.823937	-0.117292	0.999999	0.16753	1	-0.347203	1	0.107424	1	0.0489729	1	0.916974	0.237674	0.223616	0.993728	0.261577	1	0.502016	0.693416	-0.972094	0.133244	-0.368129	1
SCO0130	SCO0130	putative beta-lactamase	-1.20085	0.257635	-0.577596	0.726751	-0.739944	0.507827	0.450322	0.832885	0.302942	1	-0.60545	0.844013	-0.4341	1	-0.838495	0.482692	-0.543943	0.93455	-0.877834	0.210892	0.298139	1	-0.743451	0.358045	-0.00736768	1	0.030145	1
SCO0131	SCO0131	putative secreted protein	-1.62786	0.469238	-0.377392	1	-0.0121687	1	1.06011	0.263025	0.717935	0.905362	-0.880828	0.66431	-0.133889	1	-0.349042	1	-0.415309	1	-0.701197	0.530502	0.694453	0.843628	0.0649522	1	-0.115911	1	0.247048	1
SCO0132	SCO0132	probable transcriptional regulator	-0.889437	0.466628	-0.915937	0.234504	-1.41666	0.00852095	0.918087	0.199602	1.26883	0.0511128	-2.0364	2.29864e-05	-1.46452	0.0203218	-0.579144	0.864989	-1.42418	0.0146109	-4.37656	1.82416e-12	0.00520088	1	-3.82232	1.00812e-11	1.3576	0.00996834	-0.276133	1
SCO0133	SCO0133	hypothetical protein SCJ21.20c	-0.227934	0.999994	-1.42304	0.30381	-0.20436	1	0.659608	0.645827	1.4063	0.169725	-1.15279	0.407628	-0.981257	0.862016	-1.72638	0.135393	-1.22974	0.316911	-3.09672	3.72849e-06	0.82313	0.560257	-3.00261	6.34465e-06	2.24658	0.000509856	0.612293	0.845472
SCO0134	SCO0134	hypothetical protein SCJ21.21c	-0.195396	0.999994	-0.640031	0.882898	-0.234147	1	1.0342	0.344288	0.747595	0.929377	-0.611227	0.996667	-0.196033	1	-0.397105	1	-0.442844	1	-0.879229	0.333664	0.0895929	1	-0.89091	0.338123	0.948351	0.411329	0.789687	0.721077
SCO0135	SCO0135	conserved hypothetical protein SCJ21.22	-0.552688	0.999994	-0.00868019	1	-0.595376	0.747274	0.558579	0.711072	0.965917	0.494833	-0.527926	0.970769	-0.0918255	1	-0.0974783	1	-0.16297	1	-2.08063	0.000513567	0.633313	0.867945	-1.53118	0.0117258	0.890129	0.338325	0.112843	1
SCO0136	SCO0136	putative integral membrane protein	-0.668689	0.769847	-0.249513	1	-0.842924	0.271693	0.0851513	0.999999	1.18173	0.0355528	-0.914412	0.208988	-0.618453	1	0.139498	1	-0.568144	0.90371	-1.90736	3.26895e-06	0.335036	1	-1.76333	1.89532e-05	0.618294	0.619672	-0.0441049	1
SCO0137	SCO0137	possible sugar-transport protein	-0.418247	0.999994	-0.39769	0.999135	-1.03058	0.0672718	0.250374	0.999999	0.944496	0.236148	-0.948041	0.148223	-0.361081	1	-0.117661	1	-0.70312	0.624443	-1.76301	9.0938e-06	0.476776	1	-1.74628	1.43532e-05	0.410267	0.959773	-0.117699	1
SCO0138	SCO0138	putative oxidoreductase	-0.774477	0.907009	-1.00333	0.442744	0.226214	1	1.75443	0.0154352	0.920672	0.656723	-0.197219	1	-0.701871	1	-1.06621	0.31696	-0.766089	0.666699	-0.649336	0.505392	0.937658	0.437432	-0.563185	0.620028	1.03498	0.271731	1.26314	0.181389
SCO0139	SCO0139	hypothetical protein SCJ33.03	0.000529039	0.999994	-1.99228	0.188999	0.220887	1	-1.06628	0.56282	-0.983496	0.922183	-0.908976	0.805159	-0.844418	1	-1.26705	0.448821	0.180468	1	-0.274274	0.92806	0.505443	1	-0.15754	1	0.69286	0.664855	0.390448	1
SCO0140	SCO0140	putative merR-family transcriptional regulator	-1.02255	0.475454	0.341806	1	-0.250558	1	0.19691	0.999999	0.131713	1	-0.246338	1	-0.515028	1	-0.55354	0.901751	-0.382398	1	0.15847	1	0.663719	0.800249	-0.0188685	1	0.0376349	1	0.41752	1
SCO0141	SCO0141	putative calcium-binding protein	0.984402	0.293887	0.412464	0.965654	0.0396866	1	-0.262406	0.999999	0.00332943	1	0.0433814	1	0.0624397	1	-0.285466	1	-0.610582	0.828068	-0.124568	1	0.748322	0.585153	-0.182992	1	-0.0985356	1	0.848016	0.359662
SCO0142	SCO0142	conserved hypothetical protein SCJ33.06c	0.313151	0.999994	0.0377592	1	-0.424365	0.983924	0.535681	0.757664	0.317923	1	-0.143112	1	0.035751	1	-0.339428	1	-0.392079	1	-0.238277	1	0.306032	1	-0.143967	1	0.163613	1	0.111355	1
SCO0143	SCO0143	putative membrane protein	-0.0667344	0.999994	-0.325568	1	-0.387521	0.956928	0.563085	0.685697	0.566864	1	-0.301398	1	0.108391	1	0.183309	1	-0.151288	1	0.0559315	1	-0.877698	0.4389	-0.235177	0.983742	-0.15416	1	-0.0877029	1
SCO0144	SCO0144	hypothetical protein SCJ33.08	0.237484	0.999994	0.738001	0.47029	-0.308116	1	-0.425269	0.863324	0.506932	1	0.344764	1	0.0564685	1	0.54511	0.915987	-0.381737	1	-0.0997419	1	-0.521272	1	0.243273	0.973372	-0.925706	0.241816	-0.583728	0.808436
SCO0145	SCO0145	putative secreted protein	-0.125796	0.999994	0.375087	1	-0.547796	0.774808	-0.319244	0.999999	0.421643	1	-0.211068	1	-0.186561	1	0.032939	1	-0.570999	0.90371	-0.326367	0.958421	-0.325637	1	0.0440143	1	-0.475365	0.868821	-0.170104	1
SCO0146	NA	transposase, pseudogene	-0.394878	0.999994	-0.130621	1	-0.592486	0.693033	-0.355303	0.937677	0.717765	0.772926	0.0318868	1	-0.444526	1	0.0961365	1	-0.812975	0.498378	-0.495547	0.679704	-0.0496307	1	-0.0688064	1	-0.146032	1	0.0733859	1
SCO0147	SCO0147	putative transmembrane transport protein	-0.682456	0.731813	0.0247702	1	-0.756433	0.390842	-0.27777	0.999999	0.0606231	1	-0.395272	1	-0.244631	1	-0.308031	1	-0.276843	1	0.548651	0.608342	-0.238926	1	0.642508	0.453402	-0.558505	0.716811	-0.277004	1
SCO0148	SCO0148	putative transcriptional regulatory protein	-0.536012	0.999994	-0.473732	1	-0.953138	0.247582	-0.15	0.999999	0.467939	1	0.00601582	1	0.130318	1	-0.240394	1	0.277054	1	0.486581	0.717343	-0.367137	1	0.725754	0.365162	-0.200339	1	-0.626734	1
SCO0149	SCO0149	hypothetical protein SCJ33.13c	-0.0667838	0.999994	0.333922	1	-0.367148	1	-0.351872	0.999999	0.224519	1	-0.199039	1	0.133794	1	0.0177176	1	0.0989774	1	0.468889	0.787986	-0.249957	1	0.718907	0.326081	-0.425057	0.947809	-0.179396	1
SCO0150	SCO0150	hypothetical protein SCJ33.14	-0.208322	0.999994	0.434379	0.934914	-0.0900078	1	-0.867669	0.28338	-0.0647051	1	-0.108311	1	-0.216358	1	0.351508	1	-0.29025	1	0.282981	0.945532	-0.201034	1	0.0774044	1	-0.265032	1	-0.190697	1
SCO0151	SCO0151	putative integral membrane protein	-0.43026	0.999994	-0.217529	1	-1.33975	0.0957175	-0.0376534	0.999999	0.925933	0.61161	0.166029	1	0.210701	1	0.122365	1	-0.308237	1	-0.333444	0.860648	-0.134442	1	-0.29665	0.914511	0.796482	0.482752	-0.0362424	1
SCO0152	SCO0152	putative transmembrane transport protein	0.239534	0.999994	-0.165103	1	-0.249576	1	0.68475	0.529663	0.409627	1	-0.214397	1	-0.232312	1	-0.12318	1	-0.128992	1	-0.484071	0.693996	-0.330537	1	-0.606274	0.530274	0.863827	0.308005	0.613786	0.769922
SCO0153	SCO0153	putative secreted protein	-0.576143	0.999994	-1.38123	0.188919	-0.282989	1	0.406479	0.884529	-0.618243	1	-0.100714	1	0.679612	1	-0.113324	1	0.577372	0.915714	0.902249	0.293904	-0.147034	1	0.487942	0.741099	-1.06945	0.270382	-0.0756062	1
SCO0154	SCO0154	hypothetical protein SCJ1.03c	0.741443	0.633074	0.0109076	1	0.545129	0.76745	1.56937	0.00183534	0.123483	1	1.08595	0.088462	0.625155	1	0.204108	1	0.700259	0.656841	1.14838	0.0244412	0.0504456	1	1.43524	0.00204234	-0.396918	0.919904	-0.234888	1
SCO0155	SCO0155	putative transcriptional regulatory protein	-0.603172	0.86147	-0.844003	0.208976	-0.942219	0.096015	-0.255054	0.999999	-0.552279	1	-0.469209	1	-0.551115	1	-0.745548	0.474684	-1.16062	0.0214623	0.458134	0.781818	-0.0779364	1	0.0206006	1	-0.802121	0.268256	-0.529489	0.906572
SCO0156	SCO0156	hypothetical protein SCJ1.05c	-0.149772	0.999994	-0.964633	0.155525	-0.956604	0.150707	-0.811997	0.330894	-0.600095	0.986204	-0.476546	1	-0.619306	1	-0.839083	0.383539	-1.2912	0.0229729	0.863714	0.166875	0.157929	1	0.0387808	1	-0.973748	0.148876	-0.320535	1
SCO0157	SCO0157	hypothetical protein SCJ1.06	-2.46692	0.421266	-2.31215	0.174851	-1.70594	0.286075	0.233094	0.999999	-2.23969	0.637856	-0.69476	1	-0.108239	1	-0.661324	1	0.0415606	1	-0.844542	0.638449	0.0584696	1	-0.142799	1	0.650331	0.871388	-0.836807	0.805144
SCO0158	SCO0158	putative oxidoreductase	-0.752637	0.801791	-0.744722	0.556839	-0.644656	0.658226	1.50759	0.0218078	0.824523	0.680462	0.19987	1	0.200825	1	-0.434333	1	-0.199146	1	-0.287499	0.904952	0.707714	0.744407	-0.178847	1	0.490561	0.799327	0.144066	1
SCO0159	SCO0159	putative ECF sigma factor	-0.317057	0.999994	-0.604398	0.729176	-0.180173	1	0.666596	0.567513	0.67289	0.881954	-0.787562	0.607482	0.220556	1	0.032131	1	-0.0614293	1	-0.0642572	1	0.483411	1	-0.61544	0.534404	0.161137	1	0.367576	1
SCO0160	SCO0160	possible DNA-binding protein	0.668519	0.905346	0.78076	0.527161	0.589287	0.73898	1.05397	0.211373	0.806724	0.713473	0.945546	0.369703	-0.101239	1	-0.32929	1	-0.044734	1	-0.136747	1	0.250695	1	-0.410084	0.797573	0.87731	0.348648	0.879555	0.483981
SCO0161	SCO0161	hypothetical protein SCJ1.10c	2.66197	0.00499424	1.84593	0.0447465	2.8655	0.000468623	0.696932	0.616264	0.765236	0.87875	1.82086	0.0264282	0.691674	1	0.07787	1	0.816857	0.720184	-2.08105	0.00511035	-1.88049	0.0475012	-0.442202	0.797218	0.161532	1	1.29799	0.318945
SCO0162	SCO0162	conserved hypothetical protein SCJ1.11	3.01439	0.00388347	1.77164	0.0976101	2.84958	0.00218181	0.467595	0.887896	0.553674	1	1.86446	0.0646753	1.04696	0.876019	-0.0185551	1	1.07139	0.567388	-2.23838	0.00924639	-1.8469	0.107262	0.00655756	1	0.0707284	1	1.12018	0.523219
SCO0163	SCO0163	conserved hypothetical protein SCJ1.12	0.837344	0.564185	0.273607	1	1.27981	0.0292192	0.921707	0.214079	1.18804	0.100713	1.39022	0.00946542	0.42359	1	-0.194013	1	0.333114	1	-1.26771	0.0122755	-0.257555	1	-0.290688	0.955926	0.857693	0.28004	0.68837	0.654718
SCO0164	SCO0164	putative cation-transporting ATPase	0.823566	0.794401	-0.242095	1	1.07781	0.281818	1.41609	0.0607857	0.898038	0.640243	1.09053	0.265401	0.586202	1	-0.192998	1	0.258116	1	-1.7864	0.0033048	-0.224613	1	-0.957931	0.199306	1.62318	0.019498	1.22819	0.260362
SCO0165	SCO0165	hypothetical protein SCJ1.14c	1.08316	0.620519	-0.341804	1	1.3034	0.210442	1.26422	0.165553	0.899044	0.711688	0.832604	0.656377	0.380866	1	0.0652013	1	0.744302	0.779747	-1.57646	0.0282155	-0.255893	1	-1.09167	0.177822	1.15368	0.226581	1.01582	0.510565
SCO0166	SCO0166	putative regulator	2.386	0.0365192	1.5184	0.189949	2.45568	0.00869979	-0.0286173	0.999999	0.705398	0.986278	1.98227	0.032351	0.820421	1	-0.146242	1	0.89207	0.704902	-2.35216	0.00363839	-1.76705	0.0988609	-0.586382	0.675949	1.124	0.324932	1.64775	0.205708
SCO0167	SCO0167	conserved hypothetical protein SCJ1.16c	2.84261	0.00789347	2.22979	0.0253433	2.75453	0.00342933	-0.104819	0.999999	0.271359	1	1.90704	0.0674171	0.919731	1	0.185095	1	1.051	0.597397	-2.44842	0.00460132	-1.65504	0.180485	0.0664914	1	0.238504	1	1.55521	0.255484
SCO0168	SCO0168	possible regulator protein	3.17463	0.00509466	2.74165	0.00843954	2.87226	0.00465662	0.0640272	0.999999	0.459518	1	1.86479	0.113376	0.438863	1	-0.432992	1	0.696835	0.96217	-2.279	0.0149134	-1.99052	0.117588	0.521914	0.800272	-0.0886318	1	1.74563	0.221496
SCO0169	SCO0169	conserved hypothetical protein SCJ1.18	3.09717	0.00789347	2.51622	0.0191713	2.51476	0.0171997	0.260131	0.999999	0.873366	0.929377	1.84958	0.121917	0.416578	1	-0.362913	1	0.794008	0.890612	-2.08362	0.029423	-1.74268	0.212549	0.441476	0.865075	-0.0763761	1	1.49435	0.346104
SCO0170	SCO0170	conserved hypothetical protein SCJ1.19c	2.73783	0.0114045	1.85435	0.0750635	2.24182	0.0216795	-0.280153	0.999999	0.0809743	1	1.87812	0.0768649	0.720136	1	-0.31037	1	0.807974	0.823834	-1.90018	0.0320467	-1.65838	0.187505	0.373246	0.898589	-0.212396	1	1.25745	0.418358
SCO0171	SCO0171	conserved hypothetical protein SCJ1.20	3.28302	0.00214356	2.23924	0.0295014	2.99223	0.00174735	-0.305097	0.999999	-0.108929	1	1.67729	0.126288	0.935182	1	-0.66942	0.956768	1.32565	0.360527	-1.98908	0.025033	-2.74319	0.012745	0.404955	0.87197	-0.180077	1	1.6141	0.249722
SCO0172	SCO0172	hypothetical protein	2.70157	0.00367898	2.02842	0.0213744	2.56726	0.0016768	-0.504467	0.819045	-0.0221986	1	1.44524	0.104036	0.807173	1	-0.309818	1	1.09301	0.414193	-1.93215	0.0086915	-1.77304	0.0612252	0.102539	1	-0.00625851	1	1.19965	0.383762
SCO0173	SCO0173	hypothetical protein SCJ1.22c	2.56766	0.0220641	1.93622	0.062441	2.10666	0.0352978	-0.73965	0.671715	-0.267678	1	1.2787	0.357749	0.622116	1	-0.463122	1	0.576307	1	-2.01172	0.02382	-1.95338	0.0976252	-0.183079	1	-0.124306	1	1.10476	0.532212
SCO0174	SCO0174	putative DNA-binding protein	2.91561	0.0162316	2.49465	0.0229385	2.90091	0.00586504	-0.660519	0.787451	-0.191837	1	1.59835	0.24295	0.818486	1	-0.0527129	1	0.963336	0.759797	-2.35526	0.0149964	-2.18768	0.088529	-0.0849195	1	-0.0878067	1	1.3881	0.418358
SCO0175	SCO0175	hypothetical protein SCJ1.24c	-0.538251	0.968625	-0.679804	0.610322	-0.706213	0.570469	0.85576	0.321196	0.341538	1	-0.42886	1	-0.601908	1	-1.5926	0.0134176	-1.16626	0.12836	-0.961597	0.14147	-0.676127	0.789857	-1.11408	0.0701126	0.633481	0.624239	1.07383	0.222349
SCO0176	SCO0176	hypothetical protein SCJ1.25	-0.825549	0.645548	-0.424914	0.919637	-0.461811	0.866837	0.688306	0.505396	0.298466	1	-0.427296	1	-0.761788	0.862885	-1.68061	0.00383778	-1.29948	0.0378202	-0.701528	0.374107	-0.57473	0.940952	-0.966274	0.12232	0.350015	0.967156	1.16824	0.107455
SCO0177	SCO0177	putative membrane protein SCJ1.26	3.29676	0.00282197	2.52922	0.0141067	3.11809	0.00161086	0.134043	0.999999	0.434904	1	1.46156	0.266113	0.911374	1	0.0255497	1	0.874204	0.787657	-2.86361	0.00168049	-2.3621	0.0413258	-0.262542	0.982614	0.298266	1	1.99513	0.117703
SCO0178	SCO0178	hypothetical protein SCJ1.27	2.07885	0.044728	1.42495	0.159123	1.86897	0.0323247	0.295706	0.999999	0.615522	1	1.2517	0.246082	0.299993	1	-0.638897	0.906411	0.3216	1	-1.88219	0.0120414	-1.71511	0.083495	-0.42576	0.818122	0.354001	0.965561	1.69618	0.113139
SCO0179	SCO0179	putative zinc-containing dehydrogenase	3.44043	0.00304737	2.88813	0.00686272	2.97108	0.00456796	-0.327708	0.999999	0.0789552	1	1.95204	0.109131	0.628439	1	-0.392713	1	0.995544	0.723011	-2.48869	0.0095533	-2.61044	0.031993	0.181312	1	0.307894	1	2.38152	0.065968
SCO0180	SCO0180	conserved hypothetical protein SCJ1.29c	3.15883	0.00706336	2.55362	0.0183273	3.07868	0.00298081	-0.226711	0.999999	-0.0706022	1	1.47548	0.296626	0.983259	1	0.127799	1	1.34517	0.424964	-2.48083	0.00872562	-2.62472	0.0279014	-0.286426	0.976255	0.348392	1	1.72415	0.253675
SCO0181	SCO0181	hypothetical protein SCJ1.30c	3.32419	0.00271532	2.6097	0.0112023	3.04479	0.00218144	0.0665302	0.999999	0.429777	1	1.64779	0.184654	0.891886	1	0.075988	1	0.987412	0.701179	-2.48519	0.00657373	-2.25968	0.0569424	-0.129295	1	0.358733	0.995832	1.7747	0.195608
SCO0183	SCO0183	deoxiribopirymidine photolyase	-1.95703	0.71881	-2.62821	0.22474	-1.20121	0.633933	2.38419	0.0640072	1.46587	0.706491	0.0596322	1	0.701461	1	-2.6286	0.289588	-0.358543	1	-0.709573	0.774067	0.176881	1	0.469689	0.894221	0.739884	0.86906	-0.0736966	1
SCO0184	SCO0184	conserved hypothetical protein SCJ1.33	-2.23159	0.364255	-0.937851	0.680186	0.91857	0.586726	1.65081	0.176445	3.2472	0.00205119	1.73382	0.158265	-1.14884	0.793439	-1.03305	0.608593	0.293841	1	1.38132	0.228592	3.60877	0.000784663	3.37708	0.000324159	-0.772752	0.775929	1.35399	0.341757
SCO0185	SCO0185	putative geranylgeranyl pyrophosphate synthase	-2.20988	0.2753	-0.966603	0.636461	0.560814	0.905108	1.76553	0.151578	3.86628	0.000758674	1.9901	0.100088	-1.1295	0.879003	-1.35794	0.392546	0.134676	1	1.66391	0.13743	4.66908	0.000101304	3.98052	0.000120028	-1.22232	0.481677	1.216	0.484599
SCO0186	SCO0186	putative phytoene dehydrogenase (phytoenedesaturase) (putative secreted protein)	-1.32555	0.701914	-0.640406	0.872045	0.878019	0.605518	1.9136	0.0714869	4.02778	6.9767e-05	2.00006	0.0582918	-0.555219	1	-1.77228	0.134433	-0.194413	1	0.557179	0.766899	4.03701	8.56578e-05	3.42757	0.000122459	-0.484592	0.935311	1.36906	0.31686
SCO0187	SCO0187	putative phytoene synthase	-0.146099	0.999994	-0.457646	1	1.70558	0.142253	2.72391	0.00758575	4.54139	5.00552e-06	2.23677	0.0327819	-0.0912705	1	-1.77332	0.154202	-0.725217	0.864021	-0.63932	0.75064	4.18144	1.52581e-05	3.14148	0.000200462	0.178184	1	2.11897	0.0800359
SCO0188	SCO0188	putative methylesterase	0.373626	0.999994	0.436847	1	2.57211	0.00534078	2.60902	0.00556973	4.41327	3.16239e-06	2.03696	0.0356922	0.127645	1	-1.61751	0.158887	-0.847641	0.714518	-0.744983	0.599406	4.24409	3.94687e-06	2.61407	0.000943015	0.291716	1	2.41026	0.0252588
SCO0189	SCO0189	putative dehydrogenase	0.391029	0.999994	0.183488	1	0.517452	0.850032	0.912675	0.433362	2.62538	0.000914279	1.4184	0.119397	-0.125677	1	-1.79589	0.0477308	-0.731739	0.761592	0.19841	0.994325	3.34205	2.24892e-05	2.53223	0.000260896	-0.493662	0.85336	0.961149	0.475793
SCO0190	SCO0190	putative methyltransferase	-1.11269	0.852308	-0.0798303	1	-0.274459	1	0.502018	0.902655	2.08908	0.0385329	1.36886	0.250718	-0.766644	1	-1.99479	0.0777651	-0.783148	0.759797	0.467859	0.811124	2.58892	0.00287097	1.88979	0.0160692	-0.108456	1	0.954715	0.543769
SCO0191	SCO0191	putative lycopene cyclase	-1.43626	0.377454	-1.13663	0.321288	-0.323433	1	0.931214	0.461275	2.36297	0.010508	1.40202	0.186201	-1.10917	0.691119	-1.831	0.0657498	-0.397531	1	1.08344	0.25539	2.43237	0.0120135	2.31484	0.00353465	-0.99038	0.456658	0.140332	1
SCO0192	SCO0192	putative oxidoreductase	-1.30581	0.25008	-0.77266	0.527161	-0.67412	0.642024	-0.0534925	0.999999	0.329299	1	0.424831	1	-1.16924	0.441935	-1.27239	0.166267	-0.257208	1	0.989632	0.198863	0.338795	1	0.747473	0.423879	-1.34631	0.0879173	-0.470862	0.958144
SCO0193	SCO0193	putative DNA-binding regulator	-1.24742	0.289882	-0.188928	1	-0.630011	0.692829	-0.390715	0.904682	-0.486472	1	0.108406	1	-1.45044	0.143711	-0.661789	0.80242	-0.406986	1	1.40798	0.0343266	0.19024	1	1.03931	0.171711	-2.16404	0.00174934	-0.389839	1
SCO0194	SCO0194	putative sigma factor	-1.65336	0.079651	-1.74785	0.0145418	-1.16761	0.174583	-0.87472	0.394876	0.0679411	1	-0.450902	1	0.91048	0.79242	0.553256	0.939874	1.55105	0.0544174	3.55399	6.82156e-07	1.94661	0.0161795	2.70488	6.49969e-05	-2.73098	0.000162793	-1.59693	0.0625233
SCO0195	SCO0195	putative lipoprotein	-1.50637	0.0960765	-1.28832	0.0846668	-0.927309	0.329794	-0.390229	0.899029	0.459876	1	0.310248	1	0.143641	1	0.190327	1	1.38405	0.0757874	2.10945	0.000348318	1.08251	0.302034	1.75493	0.00364353	-1.36426	0.0612788	-1.02897	0.327722
SCO0196	SCO0196	hypothetical protein SCJ12.08	-0.149983	0.999994	-0.365415	1	-0.00962869	1	-0.467174	0.873958	0.601236	1	1.83413	0.0406412	-0.352732	1	-0.208162	1	1.25981	0.30456	0.626083	0.610932	0.298082	1	1.18663	0.168443	-0.387261	0.949711	-0.119121	1
SCO0197	SCO0197	conserved hypothetical protein	1.29357	0.527796	0.736531	0.751795	1.08279	0.446646	-0.789096	0.629771	0.138964	1	1.82792	0.0706916	0.427026	1	-0.654398	0.974129	1.40584	0.289929	-0.569068	0.718204	0.459096	1	1.61502	0.0644618	-0.753257	0.668833	0.429858	1
SCO0198	SCO0198	conserved hypothetical protein SCJ12.10c	2.82685	0.0251524	2.7185	0.0140112	2.53637	0.0210505	0.189024	0.999999	0.640991	1	1.71054	0.193641	0.379473	1	-0.403786	1	1.32248	0.466975	-2.19101	0.0262703	-2.66764	0.0319809	0.749641	0.619533	-0.167	1	1.63035	0.30776
SCO0199	SCO0199	putative alcohol dehydrogenase	3.51754	0.0106538	3.15035	0.0116258	2.40623	0.0629856	-0.577485	0.900276	0.347931	1	1.71018	0.298849	0.781851	1	-0.674186	1	1.35602	0.574694	-1.89794	0.101908	-2.67008	0.0669296	1.40353	0.272815	-0.703254	0.83151	1.79462	0.317347
SCO0200	SCO0200	conserved hypothetical protein SCJ12.12c	3.59508	0.00637986	3.43034	0.00418546	2.9657	0.0125253	-0.700331	0.809395	0.116724	1	1.82662	0.22193	0.472324	1	-0.38655	1	1.02607	0.78906	-2.13569	0.0525837	-2.4975	0.0788703	1.07753	0.446958	-0.753454	0.786892	2.08431	0.18563
SCO0201	SCO0201	putative integral membrane protein SCJ12.13c	3.81732	0.0018172	3.88668	0.000552622	3.87611	0.000479415	-0.737972	0.753787	-0.0823339	1	2.16264	0.0818999	0.482267	1	0.0611315	1	1.34054	0.495191	-2.2583	0.0259155	-2.36374	0.0739883	0.728486	0.662815	-0.27907	1	2.80301	0.0294437
SCO0202	SCO0202	conserved hypothetical protein SCJ12.14	0.857539	0.487258	0.690573	0.534647	0.709359	0.506669	0.46725	0.832279	0.477669	1	0.370497	1	-0.198644	1	-0.100501	1	-0.126785	1	-0.714591	0.322521	-0.0934568	1	-0.286503	1	0.797221	0.324258	1.10944	0.108448
SCO0203	SCO0203	putative two-component sensor	1.44134	0.0462724	1.28297	0.0478693	1.40889	0.0201889	-0.36092	0.937677	0.0860965	1	1.1422	0.122429	0.191616	1	0.225372	1	0.343166	1	-1.44926	0.00738547	-0.599553	0.914635	-0.302387	0.920878	0.503115	0.787254	1.0888	0.217306
SCO0204	SCO0204	putative luxR family two-component responseregulator	2.64874	0.0135204	2.06799	0.0377817	2.49989	0.00783739	-1.13341	0.35703	-0.719238	1	1.54737	0.189265	0.807724	1	-0.193195	1	0.696765	0.927242	-1.92949	0.0277143	-1.91272	0.100989	0.440961	0.84348	-0.332862	1	1.24695	0.409406
SCO0205	NA	putative pyruvate formate-lyase activatingenzyme (pseudogene)	1.64827	0.331377	1.04978	0.529095	1.04597	0.512688	-0.686997	0.687804	-0.301467	1	0.910444	0.549429	0.345172	1	-1.78857	0.260746	0.3262	1	-0.703021	0.636402	-0.537601	1	1.36453	0.103734	-1.17039	0.288131	0.976892	0.643322
SCO0206	NA	putative acetyltransferase (pseudogene)	3.01915	0.0324635	2.97531	0.0115251	2.67245	0.0249359	-1.14719	0.42225	-0.66156	1	1.4363	0.171012	0.287822	1	-0.600472	1	0.944674	0.717833	-0.965265	0.504963	-1.78143	0.354507	1.23219	0.212648	-1.08461	0.428126	1.75663	0.352276
SCO0207	SCO0207	conserved hypothetical protein	2.47652	0.0960245	3.08854	0.00528621	2.39129	0.0406306	-0.972543	0.529663	-0.560893	1	0.947184	0.677534	0.167423	1	-0.0146217	1	0.834841	0.839034	-1.33336	0.232485	-2.18674	0.118712	0.484009	0.826997	-0.958156	0.539225	1.81051	0.268883
SCO0208	SCO0208	pyruvate phosphate dikinase	3.09834	0.00906658	3.05706	0.00403577	2.79632	0.00787784	-0.339912	0.999999	0.204645	1	1.7127	0.186302	0.455353	1	-0.314544	1	0.940317	0.765921	-2.25276	0.0183986	-2.57743	0.0323724	0.0268566	1	0.590253	0.848574	2.45633	0.0540267
SCO0209	SCO0209	hypothetical protein SCJ12.21	3.01301	0.0249879	3.39983	0.00346865	3.72796	0.00105515	0.152941	0.999999	0.268469	1	2.28298	0.0604405	0.160988	1	-0.325715	1	1.00422	0.760556	-2.48512	0.0142754	-3.41394	0.00712164	-0.182699	1	0.83251	0.70029	3.12765	0.0177176
SCO0210	SCO0210	hypothetical protein	2.97001	0.0095277	2.86945	0.00501697	3.0389	0.00222412	-0.149333	0.999999	0.558972	1	1.95248	0.0672952	0.343726	1	-0.183228	1	0.852429	0.787657	-2.17065	0.0145417	-2.66733	0.0161957	-0.0722164	1	0.730236	0.703641	2.59489	0.0274217
SCO0211	SCO0211	conserved hypothetical protein SCJ12.23	2.40192	0.0657412	2.20756	0.0455657	2.65532	0.00895424	-0.124262	0.999999	0.539245	1	1.66816	0.123098	0.0748581	1	-0.543211	1	0.706576	0.91102	-2.2185	0.0104117	-2.54146	0.0188233	-0.383962	0.883525	0.952204	0.503925	2.51947	0.0341622
SCO0212	SCO0212	hypothetical protein SCJ12.24c	2.63537	0.0129755	2.2322	0.0212673	2.15574	0.023904	-0.758055	0.624449	-0.24393	1	1.79775	0.0615218	0.497737	1	-0.544668	1	0.952013	0.655846	-1.07937	0.275395	-1.52081	0.241002	1.25669	0.161131	-0.956101	0.473864	1.21382	0.435364
SCO0213	SCO0213	putative nitrate/nitrite transporter protein	3.43994	0.00242565	2.72248	0.00956692	2.56673	0.0135969	-0.362676	0.992779	-0.149584	1	1.83485	0.114869	0.437634	1	-0.886318	0.801197	0.996746	0.70185	-0.944726	0.436511	-1.98763	0.136573	1.55592	0.11535	-1.1958	0.378983	1.53522	0.319546
SCO0214	SCO0214	conserved hypothetical protein	1.95168	0.111421	1.81017	0.0675732	2.39056	0.00818391	0.279428	0.999999	0.575186	1	1.25883	0.30278	0.281305	1	-0.383069	1	0.299092	1	-1.63375	0.0528941	-1.56397	0.186077	-0.0820983	1	0.0288156	1	1.37947	0.30676
SCO0215	SCO0215	conserved hypothetical protein SCJ12.27c	2.85898	0.0162316	2.62804	0.0133517	2.58259	0.0133136	-0.621329	0.80185	-0.106492	1	1.01293	0.658241	0.445073	1	-0.893126	0.799528	0.529512	1	-2.31088	0.0143755	-2.78289	0.0188621	-0.0386548	1	-0.36824	0.99096	1.61082	0.288703
SCO0216	SCO0216	nitrate reductase alpha chain NarG2	3.17481	0.0134795	2.91662	0.0116639	2.61442	0.0232969	-0.317856	0.999999	0.272469	1	1.56777	0.333856	0.635938	1	-0.647467	1	0.786092	0.951316	-1.62182	0.146948	-2.35357	0.0880948	1.24318	0.318954	-0.741043	0.776235	1.84017	0.251093
SCO0217	SCO0217	nitrate reductase beta chain NarH2	3.59769	0.00786566	3.27309	0.00765842	2.84253	0.0205688	-0.29217	0.999999	0.507544	1	1.67063	0.30278	0.66708	1	-0.665804	1	1.00828	0.811688	-1.75566	0.133207	-2.58262	0.0753606	1.52211	0.207817	-0.765075	0.779953	1.8503	0.29267
SCO0218	SCO0218	putative nitrate reductase delta chain NarJ2	3.659	0.0149397	3.53418	0.00783899	3.55362	0.00595144	-0.12992	0.999999	0.540367	1	1.59204	0.262473	0.400473	1	-0.627183	1	0.972346	0.801377	-2.01236	0.0748676	-3.27562	0.0257307	1.19134	0.315804	-0.489866	0.937586	2.60839	0.123405
SCO0219	SCO0219	putative nitrate reductase delta chain NarI2	3.72613	0.00363882	3.09977	0.00941194	3.06702	0.00860587	-0.277457	0.999999	0.294712	1	1.95442	0.108046	0.604569	1	-0.494181	1	1.18353	0.609615	-1.60018	0.156435	-2.38747	0.092825	1.79907	0.078123	-0.815903	0.69842	2.02344	0.221496
SCO0220	SCO0220	hypothetical protein SCJ12.32	2.63462	0.0499633	2.17675	0.0716771	2.5715	0.0183135	-0.150509	0.999999	0.532774	1	1.71652	0.0897686	0.115761	1	-0.851259	0.836913	0.761616	0.855639	-1.61857	0.090538	-1.79351	0.166747	1.28421	0.155426	-0.160732	1	2.07638	0.14048
SCO0222	SCO0222	putative acetyltransferase	-0.46885	0.999994	-0.0183902	1	-0.373664	1	-1.41617	0.00194918	-0.471048	1	0.247988	1	0.0759232	1	0.344074	1	-0.0698009	1	0.766191	0.221348	0.219419	1	0.824199	0.157428	-0.772495	0.324258	-0.546591	0.871956
SCO0223	SCO0223	hypothetical protein	-0.31424	0.999994	0.0121704	1	-0.311979	1	-0.954964	0.115269	0.0711618	1	0.413503	1	-0.0242393	1	0.362014	1	-0.0949542	1	0.707779	0.311915	0.147987	1	0.777664	0.215643	-0.45514	0.894072	-0.324483	1
SCO0224	SCO0224	conserved hypothetical protein	-0.733265	0.584295	-0.468423	0.932474	-0.5043	0.862016	-0.0313436	0.999999	0.231104	1	-0.187905	1	-0.166659	1	0.0869789	1	-0.484664	1	0.277641	1	0.54528	1	0.00919377	1	-0.413931	0.962705	-0.303271	1
SCO0225	SCO0225	hypothetical protein	-1.15045	0.12315	-1.80128	0.00012902	-1.7222	0.000199485	-0.497524	0.791447	-0.251004	1	-1.20331	0.0395755	-0.063783	1	-0.496838	0.985497	-0.539015	0.947246	-0.354534	0.868213	1.05415	0.153191	-0.52064	0.659446	-1.60489	0.00111614	-1.97463	6.35591e-05
SCO0226	SCO0226	putative membrane protein	-0.856949	0.361596	-1.1057	0.0253433	-1.3389	0.00158402	-0.215687	0.999999	0.0827919	1	-1.0354	0.0611467	-0.511599	1	-0.724389	0.540591	-0.953033	0.154559	-0.322762	0.953997	1.05589	0.0786602	-0.259326	1	-2.01685	1.17375e-06	-1.6133	0.000211198
SCO0229	SCO0229	putative oxidoreductase (putative secretedprotein)	0.165423	0.999994	0.294026	1	-0.510902	0.828217	0.12447	0.999999	0.0775568	1	-0.304966	1	0.198212	1	0.161454	1	-0.330259	1	-1.05701	0.038119	0.326065	1	-1.07758	0.034722	0.557367	0.719178	-0.308009	1
SCO0230	SCO0230	putative tetR-family transcriptional regulator	-0.07645	0.999994	-0.211874	1	-0.419494	0.931277	0.628489	0.588284	0.451848	1	0.155235	1	0.565467	1	0.343857	1	-0.175515	1	-0.522119	0.645768	0.632285	0.845043	-0.537467	0.635871	0.785832	0.38257	-0.180893	1
SCO0231	SCO0231	small hydrophobic hypothetical protein	1.52053	0.0115848	1.28597	0.0252321	1.655	0.000955129	0.589913	0.647361	-0.102005	1	1.58188	0.00237556	1.75883	0.00124483	1.44465	0.0102739	0.837135	0.441771	0.417314	0.787737	1.50077	0.012085	0.944487	0.125343	-0.410885	0.907197	0.210055	1
SCO0232	SCO0232	hypothetical protein	-0.619672	0.999994	-1.77867	0.199299	0.021272	1	0.296877	0.994927	0.308836	1	-1.13152	0.402034	-0.142128	1	-0.0135586	1	-0.489221	1	-0.990132	0.237246	0.949257	0.4389	-1.35297	0.0862319	0.31534	0.981741	0.446925	0.998886
SCO0233	SCO0233	putative DNA-binding protein	-0.365081	0.999994	-0.497235	0.843913	-0.42325	0.933593	0.469757	0.832389	0.622734	0.922684	-0.291208	1	-0.314473	1	0.236517	1	-0.396413	1	-0.567306	0.574984	0.61471	0.866098	-0.571907	0.575129	0.0507252	1	0.186982	1
SCO0234	SCO0234	putative oxidoreductase	-3.94671	0.558938	-0.0741435	1	-0.368992	1	-0.501285	0.999999	0.435443	1	0.282196	1	0.0579966	1	-1.2448	0.751434	-0.285237	1	-2.27027	0.139588	0.72986	1	-0.302735	0.991543	0.870052	0.769346	1.07103	0.747033
SCO0235	SCO0235	putative oxidoreductase	-1.24941	0.186326	-0.620815	0.666322	-0.760258	0.476192	-0.764127	0.451816	0.084769	1	-0.00333068	1	-0.560591	1	-0.447226	1	-0.805204	0.535082	-0.655814	0.459583	1.14097	0.14036	0.266693	0.949507	-0.218469	1	0.0280488	1
SCO0236	SCO0236	putative DNA-binding protein	-1.16788	0.27063	-0.608604	0.726751	-0.714688	0.53962	-0.570422	0.687488	0.111196	1	-0.279494	1	-0.135149	1	-0.269349	1	-0.18966	1	-0.997863	0.121529	1.34811	0.0294963	-0.226181	1	0.310345	1	-0.261047	1
SCO0237	SCO0237	putative oxidoreductase	0.291021	0.999994	-0.0616784	1	-0.264331	1	-0.935169	0.606136	0.413938	1	-0.884552	0.804435	0.121447	1	-0.126519	1	-0.432403	1	-2.06765	0.0278175	0.969931	0.528081	-1.00808	0.324104	0.543196	0.817176	0.407191	1
SCO0238	SCO0238	conserved hypothetical protein	0.119186	0.999994	-0.881482	0.443965	-0.0266847	1	0.130905	0.999999	0.311925	1	0.0306562	1	-0.647853	1	-0.771431	0.642114	-0.19737	1	-0.535796	0.621973	0.329143	1	-0.541229	0.62937	0.44188	0.851218	0.437131	0.982971
SCO0239	SCO0239	hypothetical protein	-1.05323	0.360069	-1.07782	0.158927	-0.807609	0.404733	-0.473701	0.8026	0.0184043	1	-0.275823	1	-0.154211	1	-0.83676	0.469206	-0.478334	1	-0.404785	0.787483	0.225842	1	-0.188117	1	-0.0554945	1	0.0459306	1
SCO0240	SCO0240	putative oxidoreductase	0.266285	0.999994	0.359593	1	-0.600763	0.712571	-0.108064	0.999999	-0.363358	1	0.39614	1	0.495325	1	-0.299514	1	0.227158	1	0.527824	0.716926	-0.781582	0.550388	0.324212	0.994331	-0.00140679	1	-0.19823	1
SCO0241	SCO0241	putative transcriptional regulator	0.244782	0.999994	0.360023	1	-0.135769	1	-0.198001	0.999999	0.300909	1	-0.128766	1	-0.38957	1	0.475265	1	-0.459868	1	-1.01055	0.0342979	0.25147	1	-1.1706	0.00788569	0.451363	0.901771	0.0584296	1
SCO0242	SCO0242	conserved hypothetical protein	-0.331913	0.999994	-0.377735	1	-0.450107	1	-0.782265	0.300938	0.0243766	1	0.052869	1	0.192957	1	0.467705	1	-0.00301506	1	-1.01221	0.0243968	0.978804	0.0965277	-0.35843	1	0.072842	1	-0.192394	1
SCO0243	SCO0243	hypothetical protein	-0.473291	0.999994	-0.793456	0.372615	-0.412363	1	-1.30923	0.0275604	-0.427203	1	-0.108383	1	0.514828	1	0.36878	1	0.339829	1	-0.900911	0.126394	0.983883	0.170057	0.0370498	1	0.260013	1	-0.270964	1
SCO0244	SCO0244	putative secreted protein	-0.478274	0.999994	-1.00661	0.0254973	-0.567355	0.748022	-0.114752	0.999999	-0.0848556	1	-0.348924	1	-0.235267	1	-0.417547	1	-0.411231	1	0.0440932	1	0.0902689	1	-0.0781919	1	-0.515483	0.830063	-0.640294	0.65913
SCO0245	SCO0245	putative integral membrane protein	-0.315939	0.999994	0.552004	0.892974	-0.163323	1	-1.21306	0.0280125	-0.272384	1	0.245033	1	-0.288448	1	0.280654	1	-0.132245	1	0.0131497	1	-0.310096	1	0.672498	0.389721	0.387637	1	0.352525	1
SCO0246	SCO0246	putative integral membrane protein	-0.309328	0.999994	-0.166193	1	-0.788023	0.248124	-1.22725	0.00552948	-0.47932	1	0.00796741	1	-0.178848	1	-0.019151	1	-0.222368	1	0.554295	0.714224	0.170056	1	0.728929	0.244611	0.0622379	1	0.0880333	1
SCO0247	SCO0247	conserved hypothetical protein	-1.64461	0.000863672	0.547825	0.777037	-1.70243	4.32621e-05	-3.2229	6.78126e-11	-0.935814	0.301033	-0.796377	0.399561	-0.690063	0.95924	0.903434	0.224289	-0.660573	0.717833	-0.361301	0.902108	0.657066	0.775354	0.655904	0.426209	-1.7998	3.70475e-05	-1.12686	0.0661735
SCO0248	SCO0248	hypothetical protein	-1.70059	3.64382e-05	0.58152	0.713924	-1.33443	0.000516998	-2.86693	1.94919e-11	-0.834841	0.37487	-0.747582	0.428985	-0.808887	0.547006	0.915466	0.131143	-0.609676	0.811688	-0.364738	0.943158	0.480155	1	0.375525	0.945415	-1.48085	0.000132227	-0.872181	0.221496
SCO0249	SCO0249	putative monooxygenase	-0.21858	0.999994	0.506349	0.885453	-0.240307	1	0.0044227	0.999999	0.139919	1	0.222877	1	0.473115	1	0.718005	0.496125	0.166392	1	0.390006	0.920296	0.210764	1	0.68049	0.342898	-0.203454	1	-0.0893377	1
SCO0250	SCO0250	putative transcriptional regulator	-0.892723	0.373671	-0.0574573	1	-0.170086	1	0.360221	0.999999	0.2517	1	-0.647938	0.731033	-0.516129	1	0.0545827	1	-0.357338	1	-0.440012	0.86998	0.219719	1	-0.628458	0.474473	0.0623899	1	0.0663845	1
SCO0251	SCO0251	hypothetical protein	-1.8373	0.189959	0.0928927	1	0.287024	1	0.559174	0.745419	-0.262183	1	-0.337616	1	-0.183202	1	0.183851	1	-0.00444175	1	0.212785	0.975548	-0.227107	1	0.0821954	1	0.172617	1	0.084861	1
SCO0252	SCO0252	putative oxidoreductase	1.21687	0.0383034	0.609382	0.661027	0.489899	0.863122	1.11756	0.0446763	0.540584	1	0.922044	0.200797	0.82243	0.592102	0.02115	1	0.609668	0.818839	0.402445	0.860329	0.121206	1	0.867102	0.118302	0.707255	0.462912	0.459262	1
SCO0253	SCO0253	putative tetR-family transcriptional regulator	0.30097	0.999994	0.52565	1	0.0513206	1	-0.551414	0.808596	-0.379904	1	-0.109692	1	-0.28231	1	0.613543	0.801197	-0.241768	1	-0.416206	0.9735	0.213007	1	-0.415682	0.959081	-0.263791	1	-0.354744	1
SCO0254	SCO0254	conserved hypothetical protein	-0.27524	0.999994	0.132673	1	0.228484	1	-0.0782186	0.999999	-0.0624395	1	0.158463	1	0.0697431	1	0.477046	1	0.213268	1	-0.213276	1	0.310475	1	-0.169343	1	0.275048	1	-0.108454	1
SCO0255	SCO0255	putative sigma factor	0.176873	0.999994	0.0479286	1	0.0347901	1	0.364926	0.956249	-0.0297292	1	0.151042	1	0.720064	1	0.394612	1	0.592057	0.941433	-0.167354	1	0.134003	1	0.089008	1	1.05328	0.324932	1.29897	0.274871
SCO0256	SCO0256	putative short chain oxidoreductase	1.12008	0.899367	0.57619	0.994964	-0.014112	1	-0.914739	0.737352	-0.601343	1	0.488116	1	1.72439	0.659425	1.95797	0.270242	2.58523	0.0948608	0.837087	0.670448	0.880203	1	2.26017	0.0681731	-0.72635	0.857114	0.426879	1
SCO0257	SCO0257	conserved hypothetical protein	0.919244	0.999994	0.292905	1	-0.571119	1	-1.10952	0.656693	-0.656952	1	0.530778	1	1.83101	0.663751	1.48253	0.608593	2.62967	0.11979	0.993287	0.606454	0.818709	1	2.61982	0.0446778	-0.939889	0.765203	0.400623	1
SCO0258	SCO0258	hypothetical protein	1.30282	0.740667	0.724506	0.894652	0.149421	1	-0.809091	0.762194	-0.8987	1	0.211137	1	1.55634	0.683361	1.72822	0.307524	2.58473	0.0561007	0.490964	0.865801	0.281524	1	1.57096	0.198165	-0.409793	1	0.712127	0.974102
SCO0259	SCO0259	putative alcohol dehydrogenase (zinc-binding)	1.30342	0.472666	0.510315	0.92551	0.320112	1	-1.04854	0.415912	-0.970273	0.778267	0.38845	1	1.13161	0.762503	1.42999	0.248592	1.87463	0.0817213	0.685071	0.597802	0.756873	0.910685	1.39939	0.125702	-0.49203	0.886695	0.445819	1
SCO0260	SCO0260	conserved hypothetical protein	0.761313	0.564007	0.0192634	1	0.423766	0.964679	-0.690199	0.46299	-0.786783	0.557407	0.419176	1	0.455308	1	0.717191	0.566783	0.785981	0.436581	0.993011	0.0454316	0.728643	0.610843	1.03988	0.0321866	-0.656885	0.5449	0.00562886	1
SCO0261	SCO0261	putative acetyltransferase	0.8728	0.564007	0.523575	0.806052	0.542621	0.771318	-0.049583	0.999999	-0.0565341	1	0.115617	1	0.317625	1	0.430834	1	1.05256	0.226842	1.27147	0.0301357	0.100842	1	1.42287	0.0123676	-0.688093	0.566424	0.495164	0.917908
SCO0262	SCO0262	putative LysR-family transcriptional regulator	0.280866	0.999994	-0.453915	0.937814	-0.691812	0.497538	0.00174017	0.999999	-0.0814862	1	-0.179524	1	-0.333346	1	-0.292873	1	-0.318667	1	-0.303653	0.968692	0.420545	1	0.0338646	1	-0.361159	1	-0.341132	1
SCO0263	SCO0263	putative oxidoreductase	0.159612	0.999994	-0.221186	1	-0.59845	0.877389	-0.156042	0.999999	-0.159507	1	-0.604813	0.807839	-0.126877	1	-0.197281	1	-0.398505	1	0.764226	0.175643	0.313699	1	0.197036	1	-0.46612	0.927935	-0.045334	1
SCO0264	SCO0264	putative transcriptional regulator	-0.095143	0.999994	-0.48546	1	-0.695056	0.512688	0.302207	0.999999	0.425931	1	-0.268086	1	-0.280159	1	-0.0898129	1	-0.449357	1	-0.433414	0.916249	0.352272	1	-0.542942	0.680887	0.19345	1	-0.306226	1
SCO0265	SCO0265	putative hydroxylase	-0.329294	0.999994	-0.1674	1	-0.438073	0.965859	0.101034	0.999999	0.403804	1	-0.145351	1	-0.0840612	1	-0.0363377	1	-0.251585	1	-0.451547	0.807297	0.666085	0.719928	-0.491664	0.753571	0.134551	1	-0.0441324	1
SCO0266	SCO0266	putative transcriptional regulator	0.336552	0.999994	0.123625	1	-0.128562	1	-0.0684236	0.999999	-0.224053	1	-0.23839	1	0.104953	1	-0.184683	1	-0.0780659	1	-0.876021	0.133678	0.228294	1	-0.766249	0.259852	0.620901	0.642132	0.297673	1
SCO0267	SCO0267	putative hydrolase	0.476523	0.999994	-0.729367	0.798338	-0.0735809	1	0.244145	0.999999	0.18392	1	-0.40054	1	-0.494127	1	-1.84322	0.10615	-0.487907	1	-0.961916	0.301163	0.858001	0.631115	-0.222519	0.98304	1.10228	0.327788	1.01337	0.476151
SCO0268	SCO0268	hypothetical protein	1.4602	0.52091	2.35632	0.0338017	1.77311	0.150775	-2.64497	0.0194822	-1.47561	0.465478	0.539402	1	-0.195287	1	1.11496	0.608593	0.925192	0.782154	-0.542416	0.787917	0.956355	0.812455	0.726152	0.647079	-1.96269	0.0840319	0.995618	0.702877
SCO0269	SCO0269	hypothetical protein	0.515155	0.999994	1.6273	0.128971	1.73876	0.0870663	-1.3376	0.226764	-0.504662	1	0.119156	1	-0.0684028	1	1.47239	0.200524	0.866765	0.722733	-0.788985	0.486233	0.086151	1	-0.165857	1	-0.271398	1	1.42281	0.296753
SCO0270	SCO0270	conserved hypothetical protein	0.0973746	0.999994	1.06684	0.287655	1.08865	0.260545	-1.30315	0.116614	-0.623263	0.97403	-0.265994	1	-0.130688	1	0.808199	0.598688	0.436493	1	-0.468344	0.718287	0.0981203	1	-0.0178188	1	-0.431302	0.86906	1.19522	0.264093
SCO0271	SCO0271	putative binding-protein-dependent transportprotein	-1.02036	0.435166	-1.37475	0.0497063	-0.17619	1	0.589842	0.648766	0.311387	1	-0.344407	1	-0.217297	1	-1.31807	0.0520528	-0.435093	1	0.712031	0.369758	-0.0484534	1	0.548018	0.620576	-0.237283	1	0.6772	0.667606
SCO0272	SCO0272	putative binding-protein-dependent transportprotein	1.10742	0.903299	0.319333	1	0.568294	0.975543	1.76272	0.191748	0.867118	1	1.39265	0.488891	0.544971	1	-3.10652	0.121153	0.462841	1	1.20774	0.267958	-0.565857	1	1.51276	0.124623	0.411721	1	1.06988	0.690314
SCO0273	SCO0273	putative substrate binding protein	1.1406	0.777102	0.0515049	1	1.05401	0.519219	0.729234	0.721792	-0.834573	1	0.427759	1	1.22336	0.641054	-1.32498	0.635684	0.353648	1	0.546894	0.73975	-0.0176813	1	1.11322	0.25213	0.0105353	1	0.476954	1
SCO0274	SCO0274	putative alpha-galactosidase SCF85.02	1.91002	0.00377827	0.48052	0.861666	0.84339	0.40415	0.764588	0.468907	0.362351	1	0.687064	0.742145	1.27543	0.123358	0.393283	1	0.975951	0.304612	1.16965	0.0491366	-0.303582	1	1.07225	0.0898229	0.212025	1	0.499058	0.914481
SCO0275	SCO0275	putative transcriptional repressor protein	0.177993	0.999994	0.62268	0.628453	0.27771	1	0.510193	0.797653	1.12287	0.0454668	-0.0952473	1	-0.272547	1	0.363186	1	-0.446394	1	-1.12141	0.00857094	-0.342333	1	-0.928404	0.0625569	0.803297	0.257072	0.670806	0.624112
SCO0276	SCO0276	putative oxidoreductase	-0.0506633	0.999994	0.418851	1	0.248613	1	0.396895	0.979032	0.679948	0.758272	-0.0524116	1	-0.215526	1	0.139916	1	0.211087	1	0.461204	0.799062	-0.283233	1	-0.0412612	1	0.310249	1	0.525795	0.914774
SCO0277	SCO0277	hypothetical protein SCF85.05c	-0.0311703	0.999994	-0.274264	1	-0.119711	1	-0.264113	0.999999	0.00735978	1	0.337799	1	0.360782	1	0.278086	1	0.24835	1	1.59852	2.96733e-05	0.370674	1	1.35311	0.000794015	-0.516153	0.798235	-0.333068	1
SCO0278	SCO0278	MutT domain containing protein	0.581926	0.908548	-0.612144	0.687968	0.092223	1	0.056648	0.999999	-1.5169	0.112638	0.160414	1	0.210572	1	-0.960016	0.423662	-0.201063	1	1.44587	0.0203612	0.439486	1	0.883234	0.277272	-1.33013	0.075755	-0.517485	0.906698
SCO0279	SCO0279	putative glycosyl hydrolase	-0.257948	0.999994	-0.184279	1	-0.297805	1	0.794849	0.292696	0.351815	1	-0.156701	1	0.0155332	1	-0.543615	0.927966	0.00122098	1	0.617554	0.482206	0.387995	1	0.250839	1	-0.657829	0.547552	-0.0886232	1
SCO0280	SCO0280	conserved hypothetical protein SCF85.08c	-0.404923	0.999994	0.261577	1	0.204536	1	0.803921	0.335773	0.471272	1	-0.489706	1	-0.270048	1	-0.124494	1	-0.235591	1	0.280526	0.934931	0.243828	1	-0.0920803	1	-0.594192	0.666911	0.210211	1
SCO0281	SCO0281	hypothetical protein SCF85.09c	0.188293	0.999994	0.406585	0.948712	0.158533	1	0.248706	0.999999	-0.190467	1	-0.154896	1	-0.486738	1	-0.373314	1	-0.250267	1	1.32368	0.0818672	0.108197	1	1.29546	0.0965792	-1.00973	0.362901	0.147876	1
SCO0282	SCO0282	putative deoR family transcriptional regulator	-0.218978	0.999994	0.179612	1	-0.106233	1	-0.177749	0.999999	-0.326217	1	-0.346251	1	0.362564	1	0.217114	1	0.0234562	1	0.477473	0.727305	-0.635956	0.824913	0.212858	1	-0.504475	0.804369	-0.187356	1
SCO0283	SCO0283	hypothetical protein SCF85.11c	0.018054	0.999994	-0.494015	0.871041	0.0973227	1	0.895353	0.33789	0.439534	1	-0.523192	0.986968	-0.58603	1	-0.89274	0.524499	-0.917091	0.485446	0.815231	0.328706	-0.396327	1	0.275691	0.935188	-0.616498	0.681091	0.365006	1
SCO0284	SCO0284	probable secreted alpha-galactosidase	0.766258	0.720657	-0.0437563	1	0.48474	0.854198	0.70403	0.50466	0.289743	1	-0.361529	1	-0.0229527	1	-0.521153	0.948366	-0.23593	1	0.0505879	1	-0.193105	1	0.012493	1	0.173484	1	1.044	0.260697
SCO0285	nhaA2	putative sodium/proton antiporter	0.160439	0.999994	0.0186457	1	-0.00460136	1	0.109279	0.999999	0.129106	1	-0.226467	1	-0.117461	1	-0.100968	1	-0.348512	1	-0.120088	1	0.250981	1	-0.409869	0.958366	-0.144309	1	0.127378	1
SCO0286	SCO0286	putative secreted peptidoglycan binding protein	1.87372	0.000475659	-0.401309	0.952118	-0.61648	0.661703	-0.702011	0.503173	-0.636116	0.922684	0.0375649	1	-0.096377	1	-0.107581	1	-0.423738	1	0.121258	1	0.158319	1	0.126063	1	-0.274294	1	-0.132529	1
SCO0287	SCO0287	putative regulatory protein	0.388239	0.999994	0.187265	1	0.135495	1	0.0406875	0.999999	-0.156028	1	0.413028	1	-0.0966385	1	-0.133395	1	-0.239571	1	0.410421	0.913192	-0.093376	1	0.521295	0.69689	-0.00890952	1	0.665222	0.715744
SCO0288	SCO0288	hypothetical protein SCF85.16	-0.296815	0.999994	-0.360787	1	-0.285637	1	0.113613	0.999999	0.556759	1	-0.0247416	1	-0.233216	1	0.283057	1	0.0411018	1	0.57443	0.559822	0.185068	1	0.578405	0.56395	-0.251376	1	-0.245558	1
SCO0289	SCO0289	probable transcriptional regulator	-1.00415	0.23936	-0.912434	0.192409	-0.97401	0.127413	0.191137	0.999999	0.705263	0.750518	-0.615824	0.804435	-0.0320273	1	0.0970769	1	-0.0868494	1	0.135575	1	0.114837	1	-0.286679	0.966079	-0.785876	0.344854	-0.853123	0.344725
SCO0290	SCO0290	probable solute-binding protein	-0.185807	0.999994	-1.53857	0.142688	-0.426252	0.934107	1.15706	0.187175	0.538579	1	-0.840282	0.661078	0.278486	1	-1.2899	0.197395	0.0302091	1	0.335542	0.866482	0.54591	1	0.733248	0.434295	0.0715741	1	0.924313	0.478732
SCO0291	SCO0291	putative binding protein dependent transportprotein	-1.13781	0.426301	-1.85497	0.0153849	-0.568336	0.74971	0.788344	0.430639	0.654255	0.920578	-0.733638	0.688447	-0.544455	1	-0.94423	0.391421	-0.427651	1	0.163388	1	0.307679	1	0.214163	0.983742	-0.243218	1	0.48181	0.932925
SCO0292	SCO0292	putative sugar ABC-transporter integral membraneprotein	-1.26894	0.381379	-1.2821	0.160106	-0.554668	0.860276	-0.114919	0.999999	0.354957	1	-0.374538	1	-0.0803932	1	-0.222223	1	0.361181	1	0.0065691	1	-0.0922225	1	0.048445	1	0.1619	1	-0.17141	1
SCO0293	SCO0293	putative beta-xylosidase	0.0506059	0.999994	0.715801	0.579986	0.331212	0.993924	1.15662	0.134401	0.631604	0.957579	0.256218	1	0.445495	1	0.340811	1	0.711271	0.709055	0.538751	0.623823	0.237169	1	0.300867	0.911555	-0.0958433	1	0.544547	0.867434
SCO0294	SCO0294	putative acetyltransferase	0.462741	0.999994	0.972808	0.276592	0.457165	0.874507	1.45774	0.0399655	1.00695	0.474281	1.40362	0.0538323	1.0336	0.511921	0.818061	0.550686	1.03542	0.274448	1.19323	0.0616283	-0.331922	1	1.11211	0.0963084	0.0067864	1	0.0846655	1
SCO0295	SCO0295	putative transmembrane efflux protein	0.379135	0.999994	0.0335199	1	0.456169	0.87748	1.67501	0.00221695	0.826418	0.607318	0.398841	1	0.909243	0.584612	0.472853	1	0.732676	0.63383	-0.121169	1	-0.109761	1	0.151479	1	0.70932	0.509785	0.024777	1
SCO0296	SCO0296	putative transcriptional regulator	0.0885981	0.999994	0.484278	0.930695	-0.0954971	1	-0.147052	0.999999	0.162066	1	-0.11317	1	-0.109565	1	0.532328	0.974129	-0.497519	1	-0.718495	0.253847	-0.291431	1	-0.565267	0.603453	0.00942133	1	-0.212308	1
SCO0297	SCO0297	putative secreted protein	-0.457653	0.999994	1.32792	0.00819263	0.220518	1	-0.833815	0.268475	-0.117745	1	-0.0253721	1	-0.403574	1	1.18038	0.0377536	-0.337016	1	-1.45719	0.00104969	-0.0283879	1	-0.416189	0.834805	-0.402119	0.943171	0.633731	0.728791
SCO0298	SCO0298	putative lysR-family transcriptional regulator	0.0872052	0.999994	0.196001	1	-0.0262062	1	-0.0626004	0.999999	0.0925846	1	-0.0351162	1	-0.431677	1	0.438234	1	-0.582368	0.881555	-1.17002	0.000780779	-0.422542	1	-0.895228	0.0405374	-0.00841073	1	-0.0819095	1
SCO0299	SCO0299	putative oxidoreductase	0.42376	0.999994	1.55599	0.00941194	0.759765	0.49401	-0.2305	0.999999	1.52263	0.0190209	0.522195	0.966662	-0.414206	1	1.2372	0.0807848	0.347497	1	-0.832251	0.270103	0.833592	0.529217	0.143072	1	-0.0328012	1	0.407221	1
SCO0300	SCO0300	putative monooxygenase	-0.266294	0.999994	2.13596	3.7278e-08	0.607763	0.681537	-0.304455	0.999999	1.7955	9.01247e-06	1.2024	0.00922117	-0.417331	1	0.797592	0.35787	0.229873	1	-1.17121	0.00820604	0.931863	0.162671	0.173303	1	0.191979	1	0.554541	0.865603
SCO0301	SCO0301	putative lipoprotein	-0.627578	0.863094	0.688181	0.614503	0.584898	0.803895	0.484632	0.799222	0.923219	0.402209	0.346233	1	-1.53743	0.00882249	-0.176912	1	-0.572611	0.90371	-0.745108	0.300004	0.224155	1	-0.176825	1	0.706051	0.492628	1.05503	0.153973
SCO0302	SCO0302	putative tetR-family transcriptional regulator	-0.0571764	0.999994	0.521296	0.831418	0.163875	1	0.13358	0.999999	0.725872	0.672477	0.0126951	1	-0.60925	1	0.423532	1	-0.399413	1	-0.554834	0.603742	0.131276	1	-0.69638	0.34511	0.0857806	1	0.333995	1
SCO0303	SCO0303	putative secreted protein	2.81394	0.576703	5.26647	0.000858968	4.52115	0.0073122	0.672011	0.865728	3.1537	0.00100871	1.14112	0.659927	0.341073	1	2.93325	0.00923186	2.36682	0.0584538	-0.875158	0.617544	1.77465	0.0799944	0.622008	0.722272	0.598319	0.90147	2.8598	0.334673
SCO0304	SCO0304	hypothetical protein SC5G9.13c	0.0833057	0.999994	0.764194	0.713809	0.821415	0.63465	-0.630633	0.804438	1.21685	0.438152	0.276703	1	0.792952	1	1.89317	0.0647093	1.4772	0.223851	-1.35829	0.280106	1.52012	0.159098	0.952763	0.354513	-0.538868	0.848987	-0.428627	1
SCO0305	SCO0305	conserved hypothetical protein	-0.322079	0.999994	2.72638	2.05245e-12	2.08023	2.87973e-09	-0.860679	0.154973	2.76388	1.95851e-12	2.07261	4.80289e-09	-0.538286	1	2.7932	8.24347e-13	1.99412	2.03277e-08	-1.54144	1.18771e-05	2.70692	4.05205e-12	1.60801	2.38833e-06	0.389499	1	0.454453	1
SCO0306	NA	putative pseudogene	-0.889111	0.707263	1.83287	0.000313955	1.25102	0.0386885	-0.12652	0.999999	1.80479	0.000557763	0.866448	0.355905	-0.22336	1	1.977	3.24606e-05	1.44613	0.00616297	-0.774723	0.281299	2.70152	4.26481e-09	0.947626	0.097377	0.433335	0.898812	0.657602	0.708597
SCO0307	SCO0307	putative DNA-binding protein	-0.11905	0.999994	0.138528	1	-0.00113355	1	0.2922	0.999999	0.510214	1	0.235369	1	0.157993	1	0.414224	1	0.316646	1	-0.99631	0.0537107	0.56754	1	-0.17733	1	0.440469	0.960859	-0.111595	1
SCO0308	SCO0308	putative membrane protein	0.808835	0.488605	-0.151204	1	0.730117	0.423685	0.806469	0.26791	0.114688	1	0.549094	0.943126	0.312264	1	-0.00922346	1	0.230228	1	-0.171016	1	0.373337	1	0.389134	0.907492	0.446694	0.905448	0.921615	0.221496
SCO0309	SCO0309	putative amide hydrolase	0.947023	0.411594	-0.163426	1	0.181699	1	0.657458	0.570048	-0.225965	1	0.692305	0.70137	0.707261	0.990534	-0.173802	1	0.624144	0.809538	0.243039	0.967623	-0.281459	1	0.307678	0.924192	0.81998	0.374819	0.314089	1
SCO0310	SCO0310	putative tetR-family transcriptional regulator	-0.884436	0.327837	0.0518645	1	-0.947684	0.0962267	-2.16007	2.55323e-06	-0.827652	0.458882	-0.458625	1	-0.800956	0.616023	-0.310788	1	-1.62188	8.64865e-05	-0.50562	0.718204	0.180539	1	-0.623706	0.482036	-0.565753	0.832768	-0.149248	1
SCO0311	SCO0311	putative ligase	1.87124	0.0614802	-0.594495	0.894062	0.735822	0.666212	1.93652	0.0162091	0.606225	1	1.24352	0.253963	1.41478	0.198623	-0.95329	0.660711	1.57708	0.0539507	0.570109	0.61877	0.0456645	1	1.20527	0.0945453	0.717456	0.644066	0.512818	0.961854
SCO0312	SCO0312	putative acyl-CoA dehydrogenase	0.753134	0.863094	0.135876	1	0.795319	0.537331	0.775382	0.550451	0.239635	1	1.45033	0.0845755	0.750425	1	0.0481552	1	0.460949	1	0.371278	0.83102	0.440703	1	1.12411	0.119641	0.285579	1	0.369899	1
SCO0313	SCO0313	putative transmembrane transport protein	0.340265	0.999994	-1.00267	0.636708	-1.30418	0.409239	0.480598	0.860594	0.182086	1	0.361927	1	0.108388	1	-0.505768	1	-0.0860011	1	0.297929	0.904952	-0.866679	0.758827	1.14737	0.115616	-0.0332956	1	0.67057	0.789054
SCO0314	SCO0314	putative secreted protein	1.31808	0.162556	-0.520005	0.838935	-0.13735	1	1.07489	0.170005	0.447089	1	0.30718	1	0.602159	1	-1.23019	0.177214	0.598564	0.855667	-0.047069	1	0.0233699	1	0.16175	1	0.519689	0.76634	0.811527	0.53911
SCO0315	SCO0315	putative decarboxylase	0.674385	0.881074	-0.326026	1	0.731666	0.574492	0.714287	0.535054	0.274509	1	0.517698	0.98064	0.322653	1	-0.183917	1	0.662098	0.78016	-0.529006	0.6359	-0.312359	1	0.739224	0.379149	0.943892	0.299193	1.24093	0.184513
SCO0316	SCO0316	putative DNA-binding protein	-0.433008	0.999994	-0.22724	1	0.35558	0.980279	0.515619	0.755932	0.415476	1	-0.0799674	1	0.154483	1	0.715407	0.654213	0.249809	1	-0.485853	0.690867	-0.292566	1	-0.863846	0.212449	0.929139	0.245482	-0.117083	1
SCO0317	SCO0317	putative transmembrane transport protein	0.103631	0.999994	-0.191266	1	-0.454877	0.879955	0.361277	0.970735	0.121638	1	0.115106	1	0.00673345	1	0.0278881	1	0.117732	1	0.359196	0.872496	-0.0349041	1	0.397317	0.822408	-0.555915	0.714596	-0.324446	1
SCO0318	SCO0318	putative oxidoreductase	0.409334	0.999994	-0.367601	1	-0.128165	1	0.838092	0.675697	0.0687799	1	0.687954	0.994521	-0.753724	1	-1.88971	0.599045	0.380596	1	-1.5227	0.285749	0.262605	1	-0.253388	1	0.067695	1	-0.285465	1
SCO0319	SCO0319	hypothetical protein SC5G9.28c	-1.13554	0.780824	0.313939	1	0.172928	1	-0.135372	0.999999	-0.158189	1	-0.348435	1	0.874338	0.815393	0.913501	0.485684	-0.0994135	1	0.0413663	1	0.518991	1	-0.464887	0.734114	0.454875	0.843203	0.157102	1
SCO0320	SCO0320	hypothetical protein	0.366551	0.999994	0.757835	0.675917	1.32275	0.140872	0.831829	0.455685	0.2562	1	0.124147	1	0.0408349	1	1.22313	0.137466	0.221824	1	-0.398636	0.787483	-0.696466	0.815456	0.0322808	1	0.722802	0.566424	1.28359	0.231443
SCO0321	SCO0321	putative carboxylesterase	0.376356	0.999994	0.342816	1	0.68981	0.486266	0.956012	0.101341	0.489561	1	0.192222	1	0.0237495	1	0.253875	1	0.295954	1	0.0204235	1	-0.395796	1	0.149713	1	0.291212	1	0.508789	0.962315
SCO0322	SCO0322	putative ABC transport ATP-binding subunit	-0.604491	0.889857	-0.601547	0.689541	-0.107507	1	0.800972	0.354111	0.940239	0.407354	-0.604486	0.84121	-0.878168	0.642711	-0.802794	0.500179	-0.378389	1	-0.374375	0.835098	-0.265954	1	-1.13639	0.0531307	0.218651	1	0.40538	1
SCO0323	SCO0323	hypothetical protein	-0.0985552	0.999994	-0.042269	1	-0.635863	0.871441	0.455185	0.891679	0.57469	1	-0.787078	0.8553	-0.563855	1	-1.04093	0.594468	-0.898102	0.685392	0.00518848	1	0.23424	1	-0.383111	0.901277	-0.385587	0.960859	0.895096	0.630806
SCO0324	SCO0324	putative secreted protein	0.0587173	0.999994	0.235447	1	-0.406211	0.950297	0.444795	0.844684	-0.259858	1	-1.04546	0.398742	-0.196379	1	-0.981964	0.466604	0.138082	1	-0.165413	1	-0.748613	0.780006	0.0519378	1	-0.115517	1	0.614923	0.808436
SCO0326	SCO0326	hypothetical protein	0.202584	0.999994	0.103965	1	0.237564	1	0.357272	0.983456	0.244911	1	-0.0540627	1	-0.253708	1	0.0233363	1	-0.369955	1	-0.972353	0.0707715	0.309204	1	-0.943516	0.0910008	0.0721124	1	0.224083	1
SCO0328	NA	insertion element IS1650 transposase	-0.25686	0.999994	-0.42056	0.944661	-0.569932	0.786883	1.09913	0.177927	1.0498	0.417216	-0.9114	0.502787	-0.11774	1	-0.0797443	1	-0.241328	1	-0.704852	0.429686	0.319158	1	-1.10542	0.124623	0.4632	0.835222	0.779553	0.61509
SCO0329	SCO0329	putative esterase	-0.0529014	0.999994	-0.0915201	1	-0.326795	1	0.187567	0.999999	0.202817	1	-0.445142	1	0.0415274	1	-0.31528	1	-0.608354	0.823834	-0.658015	0.405088	-0.0765559	1	-0.393609	0.881238	-0.111458	1	0.411982	1
SCO0330	SCO0330	putative short chain oxidoreductase	0.222152	0.999994	0.190802	1	-0.0972182	1	1.53258	0.0322857	0.0266052	1	-0.066735	1	-0.116029	1	-0.220923	1	0.20089	1	-0.824567	0.335265	-1.46585	0.117845	-0.993918	0.214546	0.359048	0.940875	-0.276046	1
SCO0331	SCO0331	putative short chain oxidoreductase (putativesecreted protein)	0.120313	0.999994	0.380257	1	-0.556888	0.746689	1.18398	0.0836736	1.16366	0.196508	0.237261	1	0.556483	1	-0.749267	0.694995	-0.24913	1	-0.594716	0.539664	-0.578494	0.939078	-0.00839563	1	0.224502	1	-0.619035	0.766329
SCO0332	SCO0332	putative transcriptional regulator	-0.312056	0.999994	0.00557241	1	-0.587721	0.695721	0.336259	0.972728	0.334457	1	0.357204	1	0.120037	1	0.112222	1	-0.00171982	1	0.36986	0.872496	-0.695172	0.71779	0.28984	0.967139	0.503407	0.794581	-0.212522	1
SCO0333	SCO0333	putative dioxygenase (putative secretedprotein)	0.181841	0.999994	-0.376211	1	-0.012426	1	0.252806	0.999999	0.315681	1	-0.160861	1	-0.197308	1	-0.136462	1	0.126173	1	-0.316664	0.997232	-0.818992	0.471427	-0.394226	0.949319	0.963194	0.15634	0.430889	1
SCO0335	SCO0335	putative secreted protein	1.33369	0.470612	0.71877	0.751795	1.29515	0.273746	-0.399716	0.952292	-0.962872	0.786594	-0.656853	0.953687	0.711787	1	0.356595	1	1.09411	0.525378	0.126875	1	-0.676038	0.978317	-0.775895	0.52352	0.233801	1	0.574297	0.952082
SCO0336	SCO0336	putative integral membrane protein	0.438501	0.999994	1.07925	0.235747	1.38238	0.0621658	0.484551	0.799378	-0.331462	1	-0.0346682	1	0.270996	1	0.51835	0.961429	0.456425	1	-0.341522	0.857383	-1.20209	0.167305	-1.04416	0.126202	1.16139	0.126377	1.04734	0.335682
SCO0337	SCO0337	putative transcriptional regulator	-0.274289	0.999994	-0.0911932	1	-0.265419	1	0.349752	0.999999	0.349179	1	-0.285683	1	-0.071621	1	-0.0611129	1	-0.251985	1	-0.333413	0.966222	0.0214734	1	-0.641583	0.438211	0.479257	0.867287	0.0134028	1
SCO0338	SCO0338	putative dehydrogenase	-0.534883	0.939725	-0.854581	0.302324	-0.354701	1	0.0353869	0.999999	0.444492	1	-0.517419	0.974152	0.145727	1	-0.299209	1	-0.0884688	1	-0.403038	0.824355	0.361388	1	-0.822892	0.211235	0.625315	0.619498	-0.0536062	1
SCO0339	SCO0339	putative dehydrogenase	-0.299976	0.999994	-0.458578	0.914006	-0.519928	0.814476	0.00995809	0.999999	0.62189	0.922684	-0.485487	1	-0.511574	1	-0.203454	1	-0.275869	1	-0.501236	0.690946	0.426711	1	-0.861801	0.153853	0.348186	0.996179	-0.387616	1
SCO0340	SCO0340	hypothetical protein	0.082609	0.999994	-0.0113219	1	-0.190554	1	-0.471447	0.962856	0.112308	1	-0.0445334	1	-0.446809	1	-0.0609534	1	0.071372	1	-0.334908	1	0.364236	1	0.147661	1	-0.509324	0.897495	-0.717953	0.513827
SCO0341	SCO0341	putative large secreted protein	-1.4013	0.57587	-0.258741	1	-0.118679	1	0.974772	0.374521	0.994488	0.619895	0.0327532	1	0.113209	1	-0.564287	0.954005	0.159791	1	-1.52844	0.0370965	0.619454	0.908262	-0.199977	0.993393	1.12663	0.237214	0.655087	0.786836
SCO0342	SCO0342	putative secreted protein	-1.04949	0.564185	-1.13575	0.239296	-0.336082	0.989132	0.585879	0.664843	0.763518	0.745779	-0.182787	1	-0.478935	1	-1.11553	0.209021	-0.212577	1	0.209158	0.977404	0.62395	0.887599	0.421148	0.78229	-0.361781	0.935311	1.04614	0.273672
SCO0343	SCO0343	hypothetical protein SCF41.02	-1.25039	0.999994	0.362809	1	1.50211	0.3162	0.833114	0.678359	0.919254	0.926538	0.552224	1	-0.271562	1	0.809519	0.811096	0.374246	1	-0.314589	0.920458	-1.47406	0.349625	-0.208957	1	1.05925	0.47027	1.27803	0.532223
SCO0344	SCO0344	putative GntR family DNA-binding regulator	-0.0518086	0.999994	0.364348	1	0.600409	0.672701	0.317324	0.999999	0.532994	1	0.319664	1	-0.394243	1	0.184533	1	-0.0888171	1	-0.210305	1	0.216227	1	-0.0112319	1	0.191063	1	0.520237	0.914774
SCO0345	SCO0345	probable IclR family regulator (putativesecreted protein)	0.58703	0.88965	0.498421	0.844675	1.22699	0.0205688	0.659884	0.531602	0.366417	1	0.222918	1	-0.187961	1	0.000572177	1	-0.351597	1	0.236684	0.994752	-0.108067	1	-0.274185	0.978674	0.214881	1	1.08325	0.115855
SCO0346	SCO0346	putative 2-hydroxyhepta-2,4-diene-1,7-dioateisomerase	0.0647768	0.999994	0.466419	0.886659	-0.139728	1	0.0463108	0.999999	-0.0713568	1	-0.163983	1	0.096755	1	-0.0809748	1	0.0941769	1	0.275687	0.947004	-0.236777	1	0.321527	0.920933	-0.0628494	1	0.538105	0.869682
SCO0347	SCO0347	possible racemase	0.190936	0.999994	-1.24026	0.0701142	0.107804	1	0.951288	0.162996	0.392786	1	-0.785669	0.500845	0.297569	1	-0.442098	1	0.0339816	1	-0.203588	1	-0.549035	0.980304	-0.0317113	1	-0.100563	1	0.485506	1
SCO0348	SCO0348	possible 2-hydroxyacid-family dehydrogenase	-0.873812	0.57587	-0.117427	1	0.00613119	1	0.472624	0.831296	0.422305	1	-0.64434	0.76865	0.148488	1	0.167502	1	-0.081987	1	0.158393	1	-0.579327	0.931168	0.0556672	1	-0.000261004	1	0.455263	0.99506
SCO0349	SCO0349	possible oxidoreductase (putative secretedprotein)	-0.717404	0.83624	0.224404	1	-0.0483206	1	0.472239	0.806145	0.341813	1	-0.562881	0.922116	0.143171	1	0.252513	1	-0.37887	1	0.381344	0.813979	-0.748813	0.706958	0.113417	1	0.0214655	1	0.773064	0.559715
SCO0350	SCO0350	conserved hypothetical protein	-0.392153	0.999994	0.300318	1	0.278296	1	0.922275	0.313292	0.338409	1	-0.340844	1	-0.363554	1	-0.499441	0.977031	-0.0496777	1	0.272671	0.92163	-0.562116	0.97518	0.200964	0.993393	0.394715	0.901698	0.749596	0.614392
SCO0351	SCO0351	hypothetical protein SCF41.10	-0.117729	0.999994	0.599669	0.699315	-0.386172	0.945212	0.474861	0.804438	0.929794	0.510448	0.252001	1	0.042003	1	0.173067	1	-0.274526	1	0.444244	0.737512	-0.192052	1	0.358785	0.855032	0.154981	1	0.391521	1
SCO0352	SCO0352	putative solute-binding protein	0.301914	0.999994	0.183951	1	-0.207814	1	0.397935	0.97258	0.371819	1	-0.27942	1	-0.345311	1	-0.700178	0.608593	-0.357153	1	-0.341544	0.952557	-0.750633	0.581958	0.212935	1	0.21546	1	0.790673	0.409406
SCO0353	SCO0353	putative binding protein dependent transportprotein	-1.03065	0.377454	-0.115481	1	-0.687926	0.618781	0.119372	0.999999	0.0117835	1	-0.108487	1	-0.494884	1	-0.379386	1	-0.505899	1	0.0346394	1	0.196322	1	-0.146359	1	-0.0906182	1	0.158412	1
SCO0354	SCO0354	putative binding-protein-dependent transportprotein.	0.403616	0.999994	0.0719064	1	0.290935	1	0.160275	0.999999	0.199101	1	-1.59258	0.0791887	-0.798809	0.922462	-0.522769	0.954317	-0.557932	0.923518	0.328354	0.876209	0.237558	1	0.308945	0.924858	-0.054148	1	0.740189	0.715706
SCO0355	SCO0355	conserved hypothetical protein SCF41.14	-3.16261	0.0838047	-1.33955	0.281742	-1.45056	0.200728	1.40429	0.301818	1.18989	0.722325	-1.09758	0.887557	-0.624668	1	-1.39363	0.289848	-0.659727	0.881274	0.617642	0.610856	0.142027	1	-0.486264	0.802817	1.22824	0.37675	0.141853	1
SCO0356	SCO0356	probable oxidoreductase	-0.953344	0.661226	0.513147	0.83524	0.667691	0.645719	0.222526	0.999999	0.246982	1	-0.261124	1	-0.254845	1	0.131548	1	0.396739	1	0.766631	0.376799	-0.51594	1	-0.345976	0.874108	0.216413	1	0.120487	1
SCO0357	SCO0357	probable GntR-family regulator (putativesecreted protein)	-0.411842	0.999994	-0.17685	1	-0.486359	0.884673	-0.626018	0.576834	-0.458868	1	-0.162458	1	-0.0287505	1	-0.116507	1	0.03751	1	1.02613	0.0293228	-0.150641	1	0.496656	0.730883	-0.375402	0.990108	-0.643041	0.691701
SCO0358	SCO0358	possible racemase	-0.561315	0.920678	-0.854789	0.303223	-0.601262	0.6789	1.20506	0.035401	0.932436	0.37487	-0.340738	1	0.088964	1	-0.393236	1	-0.375965	1	-0.325982	0.904952	0.136071	1	-0.606125	0.527409	0.212353	1	-0.0238997	1
SCO0359	SCO0359	conserved hypothetical protein	0.0447959	0.999994	-0.024802	1	0.142651	1	0.869821	0.19402	0.750561	0.631297	0.418791	1	-0.323	1	-0.383453	1	0.0783353	1	-0.0586713	1	-0.293408	1	-0.458206	0.893109	0.895328	0.15634	0.0142389	1
SCO0360	SCO0360	probable DNA-binding, LacI family, regulator	-0.557044	0.934066	-0.439868	1	-0.322122	1	0.000465209	0.999999	0.174228	1	0.170914	1	-0.0417923	1	-0.181505	1	0.139978	1	0.406463	1	-0.261936	1	0.0487597	1	0.079038	1	-0.228446	1
SCO0361	SCO0361	conserved hypothetical protein SCF41.20c	0.172467	0.999994	0.526697	0.810476	0.0712002	1	0.180185	0.999999	-0.141916	1	-0.141832	1	0.0353508	1	-0.0399201	1	0.161363	1	-0.230089	1	-0.543336	0.996899	-0.132893	1	0.0926486	1	0.321334	1
SCO0362	SCO0362	putative racemase	0.28276	0.999994	-0.525118	0.913231	0.158313	1	0.604266	0.73852	0.337315	1	-0.044715	1	-0.453475	1	-1.25144	0.340075	-0.755274	0.770888	0.196783	0.993728	0.155663	1	0.0492425	1	-0.107669	1	0.632128	0.8336
SCO0363	SCO0363	putative integral membrane protein	-0.486409	0.999994	-0.214041	1	-0.448673	0.944699	0.921111	0.453115	0.350505	1	0.326565	1	0.0487056	1	-0.379837	1	0.479624	1	-0.0146219	1	0.349941	1	0.521837	0.721567	0.0186174	1	-0.032118	1
SCO0364	SCO0364	putative enoyl-CoA hydratase	0.642993	0.934066	0.465861	0.910451	-0.0293811	1	1.58646	0.0336012	0.717027	0.902896	0.480566	1	0.585333	1	0.24191	1	0.0751443	1	0.146282	1	0.20156	1	0.255896	0.949319	0.544239	0.763484	0.898695	0.501121
SCO0365	SCO0365	probable oxidoreductase (putative secretedprotein)	-0.28744	0.999994	-0.679112	0.797357	-0.41041	0.973508	1.01423	0.47404	1.06983	0.699798	0.945214	0.670698	-0.0526616	1	-0.204989	1	-0.574194	0.989124	-0.234616	0.987628	0.138247	1	0.722611	0.548981	0.256098	1	0.109505	1
SCO0366	SCO0366	conserved hypothetical protein	-0.236069	0.999994	-0.42392	0.943887	0.0608774	1	0.968611	0.285586	1.00588	0.474616	-0.150476	1	-0.185783	1	-0.279283	1	-0.567763	0.924667	-0.13423	1	0.143062	1	-0.563178	0.625405	0.170998	1	0.579245	0.837474
SCO0367	SCO0367	putative membrane protein	-0.179382	0.999994	0.123392	1	0.347392	1	-0.0378192	0.999999	0.700919	0.958154	-0.137469	1	0.684858	1	1.62846	0.162639	1.28649	0.36776	-0.152706	1	0.283222	1	-0.191728	1	-0.263489	1	-0.443243	1
SCO0368	NA	transposase	-0.640305	0.820083	-0.449811	0.917093	-0.460503	0.892036	-0.169035	0.999999	0.0969306	1	-0.581913	0.873808	0.221252	1	0.14855	1	-0.260397	1	-0.375534	0.870514	0.144674	1	-0.616771	0.504251	0.154316	1	0.146178	1
SCO0369	SCO0369	putative secreted protein	0.214737	0.999994	-0.125383	1	-0.00655157	1	0.892238	0.322573	0.98273	0.46706	-0.0830862	1	-0.0869583	1	0.294786	1	-0.407699	1	-0.698258	0.412843	-0.251876	1	-0.719458	0.40533	0.77984	0.4597	0.526207	0.882963
SCO0370	SCO0370	possible DNA-binding protein (putative secretedprotein)	0.224143	0.999994	-0.177102	1	0.481306	0.890154	1.04996	0.261474	1.00535	0.525711	0.18762	1	-0.124003	1	0.227389	1	0.151716	1	-0.384376	0.824355	0.568919	0.981	-0.0424367	1	0.0567896	1	0.670316	0.78085
SCO0371	SCO0371	putative secreted protein	-0.232281	0.999994	-0.561591	0.855832	-0.979341	0.472527	0.54178	0.74733	0.539363	1	-0.376676	1	0.00859706	1	-0.922609	0.535589	-0.243725	1	0.382616	0.818172	-0.0546753	1	-0.206971	0.991968	-0.532414	0.77297	0.777117	0.6394
SCO0372	SCO0372	putative secreted protein	1.04025	0.420024	-0.404656	0.947334	0.774626	0.50319	0.933133	0.283534	0.121253	1	0.183936	1	0.704569	1	-0.338056	1	1.02363	0.297704	1.04669	0.124401	0.107492	1	0.83738	0.29382	-0.536196	0.755777	0.129913	1
SCO0373	SCO0373	putative secreted protein	-0.545226	0.934066	-0.500351	0.832229	-0.449492	0.888774	-0.117301	0.999999	0.529806	1	-0.024745	1	-0.422245	1	-0.557737	0.899055	-0.565391	0.907216	-0.631093	0.478656	0.116353	1	0.0603769	1	-0.163845	1	0.355278	1
SCO0374	SCO0374	putative ABC transport protein	0.00779505	0.999994	0.0189901	1	-0.059634	1	-0.0722647	0.999999	-1.09333	0.612819	-1.39507	0.224482	-0.746256	1	-0.714863	0.85373	-1.37739	0.267325	-1.42221	0.0893264	-0.319714	1	-1.16289	0.187106	-0.00917807	1	0.541102	0.925171
SCO0375	SCO0375	putative integral membrane transport protein	-0.819888	0.652168	-1.33101	0.0637166	-0.904576	0.315285	0.921701	0.241829	0.517497	1	-0.823557	0.504315	-0.41878	1	-0.658105	0.75798	-0.396681	1	-0.167269	1	-0.143776	1	-0.983167	0.153601	-0.236457	1	-0.018037	1
SCO0376	SCO0376	putative transcriptional regulator	-0.449267	0.999994	-0.48675	1	-0.465514	1	-0.204176	0.999999	-0.0590789	1	-0.0289271	1	-0.136389	1	-0.237179	1	-0.352274	1	0.382645	0.977431	-0.290153	1	-0.0822347	1	-0.391608	1	-0.638065	0.918129
SCO0377	SCO0377	putative membrane protein	-1.08017	0.467569	-0.772201	0.50794	-0.272013	1	-0.133041	0.999999	-0.565505	1	-0.783159	0.606099	-0.575588	1	-0.3843	1	-0.494424	0.998263	0.393104	0.800737	-0.486168	1	-1.06816	0.155847	-0.539009	0.74143	-0.124412	1
SCO0378	SCO0378	putative conserved secreted protein	-0.308503	0.999994	-0.126593	1	0.128637	1	-0.0527089	0.999999	-0.294417	1	-0.828078	0.584684	-0.458709	1	-0.408342	1	-0.977966	0.371686	-0.370399	0.827156	0.0573788	1	-0.490728	0.69945	-0.0144373	1	0.332805	1
SCO0379	SCO0379	catalase (EC 1.11.1.6)	-0.63848	0.934066	0.18251	1	-0.823627	0.532321	0.692087	0.611606	0.408236	1	-0.173386	1	-0.0909212	1	0.937525	0.526288	0.141777	1	-0.360088	0.857383	0.665663	0.914635	0.335666	0.894221	-0.604616	0.726685	-1.02914	0.430214
SCO0380	SCO0380	conserved hypothetical protein SCF62.06	-1.17804	0.527826	-1.48806	0.119825	-1.18841	0.237405	0.866289	0.438623	0.687251	0.945084	-1.3787	0.215946	0.119375	1	0.773617	0.790764	0.867475	0.688859	-0.590254	0.645775	0.589527	0.992572	-0.498423	0.753351	-0.385397	0.935311	-1.68337	0.0894545
SCO0381	SCO0381	putative glycosyl transferase	-0.424078	0.999994	-1.12656	0.699315	-0.100633	1	-1.62305	0.281109	-0.224591	1	-1.66748	0.346781	0.813555	1	1.18321	0.711356	1.60388	0.427111	-1.6902	0.180719	0.883986	0.969801	-0.13394	1	-1.16094	0.539225	0.0773955	1
SCO0382	SCO0382	UDP-glucose/GDP-mannose family dehydrogenase(putative secreted protein)	-1.38689	0.889857	-1.07339	0.756144	-0.960774	0.788517	-2.24251	0.0955518	-1.08723	0.851529	-1.79117	0.23475	0.371767	1	0.7337	1	1.61837	0.401397	-0.881046	0.61877	0.867865	0.960659	0.553126	0.835637	-1.76075	0.188968	-0.22309	1
SCO0383	SCO0383	hypothetical protein SCF62.09	-0.220728	0.999994	-0.0533303	1	0.315579	1	-1.57713	0.139438	-0.50083	1	-1.50032	0.202383	-0.0682639	1	0.392102	1	0.97633	0.670087	-1.40873	0.148588	0.434818	1	-0.362355	0.911555	-1.4505	0.173927	0.393044	1
SCO0384	SCO0384	putative membrane protein	-1.03632	0.942243	0.250023	1	-0.107569	1	-1.64878	0.174851	-0.691581	1	-1.47277	0.300038	-0.15377	1	1.32654	0.470387	1.43009	0.401397	-1.88503	0.0749762	0.112437	1	-0.918999	0.498036	-1.11749	0.434789	-0.0843146	1
SCO0385	SCO0385	putative membrane protein	-1.13005	0.900128	-0.201879	1	-0.275399	1	-2.07961	0.0647167	-0.815875	0.958154	-1.75264	0.145282	-0.0465637	1	1.01022	0.7296	1.52556	0.318583	-1.76573	0.0871856	0.29787	1	-0.959176	0.448705	-1.12951	0.403447	-0.233654	1
SCO0386	SCO0386	putative asparagine synthetase	-0.474607	0.999994	0.323501	1	0.0720146	1	-1.60713	0.177114	-0.655706	1	-1.84805	0.121917	0.0983998	1	0.855337	0.848456	1.01153	0.714518	-1.78741	0.0841746	0.352611	1	-1.04394	0.392049	-1.02622	0.485969	0.320655	1
SCO0387	SCO0387	putative bi-domain oxidoreductase	-0.748535	0.999994	0.266442	1	-0.150068	1	-1.64148	0.190457	-0.5907	1	-1.25363	0.472361	-0.908893	1	1.25535	0.522468	0.297781	1	-2.27467	0.0335927	0.666687	1	-1.28446	0.273901	-0.963042	0.549104	0.0107341	1
SCO0388	SCO0388	hypothetical protein SCF62.14	0.193734	0.999994	1.38636	0.457068	1.68836	0.263641	-1.27846	0.323989	-0.573658	1	-1.31341	0.392	-0.556062	1	1.87752	0.151253	1.04125	0.713828	-2.15008	0.0325976	0.152591	1	-1.7005	0.09859	-0.564656	0.842226	0.998814	0.792184
SCO0389	SCO0389	putative lipoprotein	-0.887987	0.999994	-0.626569	0.996016	-0.537472	1	-1.61295	0.258391	-0.65252	1	-1.23292	0.541333	-0.340034	1	0.607421	1	0.383695	1	-2.07524	0.080712	0.51181	1	-0.638653	0.751759	-0.68668	0.777467	0.215552	1
SCO0390	SCO0390	putative membrane protein	-0.944136	0.999994	-1.02262	0.823693	-0.00825587	1	-1.60164	0.245906	-0.781719	1	-1.95445	0.14946	-0.193989	1	0.331754	1	0.313734	1	-1.96113	0.129862	0.230935	1	-1.10307	0.464101	-1.12655	0.448003	-0.0955409	1
SCO0391	SCO0391	putative transferase	-1.41369	0.934066	-0.194295	1	0.143295	1	-1.54404	0.260428	-0.967245	0.885227	-1.27054	0.490281	-0.27547	1	1.58295	0.45167	1.34483	0.628659	-3.24494	0.00898149	-0.295769	1	-1.73354	0.141146	-0.718951	0.74191	-0.445684	1
SCO0392	SCO0392	putative methyltransferase	-1.15232	0.921993	-0.139375	1	0.0280068	1	-2.41731	0.0369409	-1.16569	0.685953	-1.26237	0.463075	-0.17213	1	0.723475	0.988651	0.430815	1	-1.62099	0.174207	0.728239	1	-1.03709	0.466569	-1.90257	0.0948921	-0.05232	1
SCO0393	SCO0393	putative transferase	-0.471551	0.999994	-0.0292313	1	-0.368077	1	-3.08432	0.00811608	-1.56939	0.366659	-1.56278	0.219125	-0.528696	1	1.19974	0.675304	0.797889	0.981467	-2.08002	0.0937452	0.813692	0.933862	-0.976118	0.528105	-2.21745	0.0339862	-0.453277	1
SCO0394	SCO0394	hypothetical protein SCF62.20	-0.548402	0.999994	-0.0174469	1	-0.300365	1	-2.75569	0.0259747	-1.93051	0.235996	-1.65808	0.2095	-0.256385	1	0.544754	1	0.755978	1	-2.28276	0.0998716	0.468698	1	-1.16395	0.465474	-2.14918	0.0513935	0.0960331	1
SCO0395	SCO0395	putative epimerase/dehydratase	-0.260894	0.999994	0.482621	1	-0.603033	0.961882	-3.08888	0.00954872	-1.74784	0.302838	-1.44833	0.311295	0.0243352	1	1.12479	0.764387	0.700561	1	-1.58063	0.247897	0.853123	0.931168	-0.255857	1	-2.4495	0.0228864	-0.691059	0.99506
SCO0396	SCO0396	hypothetical protein SCF62.22	-0.177865	0.999994	0.33508	1	-0.503226	0.993924	-2.07995	0.0685028	-1.2663	0.567438	-1.66132	0.182161	-0.0262136	1	0.769879	0.974129	0.686297	1	-1.61916	0.198418	0.593395	1	-0.566116	0.81335	-2.16186	0.0399775	-0.45014	1
SCO0397	SCO0397	putative integral membrane protein	0.144835	0.999994	1.12642	0.581092	0.862752	0.757339	-1.68301	0.140037	-0.950175	0.79648	-1.49076	0.220268	-0.436042	1	0.754121	0.950855	0.354456	1	-1.31678	0.24874	-0.303045	1	-1.1094	0.363185	-1.30348	0.249257	0.444234	1
SCO0398	SCO0398	putative glycosyl transferase	-0.0671247	0.999994	0.00211514	1	-0.835575	0.840865	-2.54667	0.0431626	-1.29828	0.581942	-1.50159	0.288448	-0.406794	1	0.310285	1	1.02546	0.771203	-0.879742	0.669456	0.936057	0.89308	-0.445634	0.932922	-2.16852	0.0513874	-0.35092	1
SCO0399	SCO0399	putative membrane protein	-0.505368	0.999994	0.399198	1	-0.140212	1	-2.26939	0.0364203	-0.706902	1	-1.55453	0.194395	-0.721254	1	0.292365	1	0.0131153	1	-1.48192	0.169204	0.269154	1	-0.628748	0.714681	-1.39952	0.204545	-0.165706	1
SCO0400	SCO0400	putative epimerase	-0.952901	0.976794	0.165917	1	0.264083	1	-1.87029	0.0628134	-0.869486	0.81822	-1.58635	0.127939	-0.272222	1	0.42942	1	-0.257235	1	-1.81553	0.0663198	0.503417	1	-0.591118	0.711096	-1.22364	0.24407	0.162035	1
SCO0401	SCO0401	putative aminotransferase	-0.902167	0.648917	-0.2381	1	-0.196054	1	-1.16915	0.142433	-0.354357	1	-0.872892	0.475897	-0.956707	0.674538	-0.222685	1	-0.307408	1	-1.34536	0.029116	0.182314	1	-1.02834	0.138643	-0.0699745	1	0.301572	1
SCO0402	SCO0402	putative integral membrane protein	-0.715397	0.730494	0.661098	0.59018	0.255348	1	-0.0986565	0.999999	0.359682	1	-0.914813	0.287815	-0.493619	1	0.757461	0.549675	-0.394192	1	-1.14255	0.0308211	-0.273113	1	-1.3135	0.009205	0.256678	1	0.677551	0.66114
SCO0403	SCO0403	hypothetical protein	0.368576	0.999994	-0.0669502	1	0.302878	1	0.647965	0.5136	0.278139	1	-0.0594389	1	-0.133381	1	-0.158593	1	-0.486038	1	-0.719908	0.254781	-0.21167	1	-0.797088	0.149625	0.666915	0.495529	0.548025	0.876554
SCO0404	SCO0404	putative 2-haloalkanoic acid dehalogenase	0.247687	0.999994	0.650305	0.567616	0.508258	0.853446	0.353452	0.999999	-0.0421787	1	-0.053447	1	-0.355771	1	0.0310706	1	-0.409478	1	-1.03083	0.0196015	-1.005	0.0896187	-0.810439	0.154191	0.892505	0.132332	1.02124	0.0918424
SCO0405	SCO0405	conserved hypothetical protein SCF51.04	0.197994	0.999994	0.397411	1	0.0153767	1	-0.990112	0.0431626	-0.454491	1	-0.118952	1	-0.526904	1	0.0745612	1	-0.550733	0.956239	-0.447847	0.842427	0.0102835	1	0.0590078	1	-0.414944	0.990424	0.285614	1
SCO0406	SCO0406	hypothetical protein SCF51.05	-0.751902	0.693031	-0.727627	0.507302	-0.401697	0.942965	0.277526	0.999999	-0.362084	1	-0.439161	1	-0.797485	0.771555	-0.465085	1	-1.27658	0.0381848	-1.08091	0.0546849	-0.755569	0.621031	-0.957237	0.119304	0.820347	0.339053	0.844866	0.409385
SCO0407	SCO0407	putative transcriptional regulator	-0.781744	0.536844	-0.307384	1	-0.252198	1	0.0378245	0.999999	-0.0231938	1	-0.6796	0.629238	-1.21411	0.014047	-0.391363	1	-1.08046	0.0321309	-1.7988	8.65186e-07	-0.128751	1	-1.47237	7.40435e-05	0.800318	0.236451	0.818782	0.307494
SCO0408	SCO0408	probable methyltransferase	-0.408976	0.999994	-0.422121	0.977956	-0.334404	1	0.658487	0.703134	0.653729	1	-0.555279	1	0.351018	1	0.492689	1	0.292131	1	-0.102999	1	1.62032	0.150764	-0.319263	0.928904	-0.861561	0.545074	0.279687	1
SCO0409	sapA	spore-associated protein precursor	-0.70924	0.856518	-0.30704	1	-0.481388	0.862066	-0.577535	0.700646	0.237941	1	-2.38295	0.000412025	-0.88658	0.846895	0.686242	0.775846	-0.221195	1	-3.60641	3.48669e-07	-0.426823	1	-3.89301	1.21342e-07	0.0525506	1	-0.252571	1
SCO0410	nadK1	hypothetical protein	0.0758043	0.999994	-0.408864	0.953815	-0.138168	1	0.358186	0.965617	0.566693	1	-0.0926492	1	0.023453	1	-0.185371	1	-0.252187	1	-1.10799	0.0254479	0.706504	0.667389	-0.807947	0.211276	0.88814	0.208169	0.529062	0.884564
SCO0411	SCO0411	hypothetical protein SCF51.10	-0.252883	0.999994	-0.0695951	1	-0.158749	1	0.0099693	0.999999	0.303685	1	-0.291985	1	-0.059016	1	0.04727	1	-0.295838	1	-0.17285	1	0.291321	1	-0.105341	1	0.245282	1	0.332173	1
SCO0412	SCO0412	hypothetical protein SCF51.11	-0.112851	0.999994	-0.327161	1	-0.0871715	1	-0.114536	0.999999	0.270095	1	-0.224956	1	-0.119068	1	0.0731883	1	-0.408754	1	0.194282	1	0.539136	1	0.126414	1	-0.0419764	1	0.202276	1
SCO0413	SCO0413	hypothetical protein SCF51.12c	-0.0170578	0.999994	0.0313973	1	0.526922	0.847234	0.313839	0.999999	0.0823761	1	0.261678	1	-0.0565901	1	0.64643	0.673761	-0.01706	1	-0.0714799	1	0.303163	1	-0.214787	1	0.121422	1	-0.0898771	1
SCO0414	SCO0414	putative RNA polymerase sigma factor	-0.554746	0.929544	-0.477025	0.913682	-0.263746	1	-0.0198728	0.999999	0.158672	1	-0.0560953	1	-0.401201	1	0.00388501	1	-0.106965	1	-0.794395	0.168109	-0.0192305	1	-0.486149	0.764358	0.323829	1	0.0300386	1
SCO0415	SCO0415	putative membrane protei	-0.939689	0.581947	-0.710897	0.639853	-0.885696	0.403802	-0.429367	0.866809	-1.30418	0.182831	-0.8691	0.462068	-0.167908	1	-0.231936	1	0.0842971	1	-0.603573	0.536059	0.547101	0.980304	-0.0950707	1	-0.456759	0.842226	-0.803437	0.553658
SCO0416	SCO0416	probable integral membrane protein	-0.0692138	0.999994	-0.302162	1	0.197591	1	0.789717	0.548722	-0.303836	1	-1.38383	0.324409	0.396444	1	-0.362267	1	0.167759	1	-1.05342	0.273466	0.136298	1	-0.771467	0.495343	0.1506	1	0.253688	1
SCO0417	SCO0417	conserved hypothetical protein SCF51.16c	1.25893	0.965098	0.937199	0.907612	0.98634	0.847985	-0.0138319	0.999999	-0.206626	1	0.389878	1	0.738015	1	0.100463	1	0.760998	1	-0.221174	1	0.265094	1	0.109477	1	0.231877	1	0.753929	1
SCO0418	SCO0418	DNA-binding protein	1.24565	0.774646	0.454407	1	0.157382	1	1.92533	0.0856011	-0.232727	1	-0.414963	1	-0.279425	1	-1.31532	0.592412	-0.0446878	1	-3.35156	0.0126887	0.220946	1	-1.16276	0.355896	0.941314	0.618357	1.13191	0.584349
SCO0419	SCO0419	putative zinc-binding oxidoreductase	0.127852	0.999994	-0.333176	1	0.617928	0.647106	0.62556	0.587024	-0.196086	1	0.303095	1	0.322255	1	-0.0581176	1	0.800554	0.442029	1.06754	0.0364343	-0.0519287	1	0.665929	0.422221	0.0250582	1	0.333961	1
SCO0420	SCO0420	putative homoserine dehydrogenase	0.100616	0.999994	0.595452	0.687968	1.45527	0.00136908	0.481705	0.817136	-0.223105	1	0.92488	0.213676	0.131792	1	0.115527	1	0.878057	0.297011	0.930386	0.0878447	-1.16328	0.074209	0.265567	0.991747	0.276935	1	0.229052	1
SCO0421	SCO0421	putative two-component response regulator	0.472557	0.999994	0.207496	1	0.742911	0.566946	0.411004	0.894296	0.768307	0.825228	1.21735	0.174081	-0.469077	1	-0.762267	0.703975	-0.245186	1	-1.3593	0.0500351	-0.853337	0.604348	-0.072673	1	0.925901	0.35085	0.603195	0.817563
SCO0422	SCO0422	putative two-component sensor kinase	0.429473	0.999994	0.525383	0.873122	0.851648	0.49935	0.27701	0.999999	0.611603	0.986278	-0.840481	0.647366	-0.303068	1	-0.303474	1	0.287193	1	-1.00804	0.208459	-1.18212	0.294621	-0.069713	1	0.228826	1	0.746104	0.694032
SCO0423	SCO0423	putative membrane transport protein	-0.628936	0.865691	-0.889149	0.321978	-0.427721	0.90593	1.27482	0.022699	0.78968	0.64366	-0.376575	1	-0.245893	1	-0.609466	0.811096	-0.396672	1	-0.802678	0.235135	-0.432641	1	-0.879345	0.168354	0.566732	0.768768	0.776531	0.501121
SCO0424	SCO0424	hypothetical protein SCF51A.02.	0.799587	0.978543	0.570121	0.92638	1.28993	0.267177	0.367091	0.962856	-0.128034	1	-0.909162	0.721069	0.208717	1	0.528175	1	0.577135	1	-1.00096	0.28292	-1.02326	0.560179	-1.04755	0.261426	0.476017	0.85687	0.36587	1
SCO0425	SCO0425	hypothetical protein SCF51A.03c	0.45575	0.999994	0.0443004	1	0.115626	1	0.0736558	0.999999	-0.248624	1	-0.286297	1	-0.169755	1	-0.292576	1	-0.0324048	1	-0.100231	1	-0.623702	0.864428	-0.669046	0.43772	-0.150236	1	-0.179805	1
SCO0426	SCO0426	hypothetical protein SCF51A.04.	0.320796	0.999994	0.691673	0.546335	0.619851	0.653953	-1.78675	0.00206348	-0.825512	0.595689	-0.737464	0.600886	-0.80694	0.785546	-0.0415729	1	-0.886267	0.380946	-0.0792501	1	-0.751547	0.666854	-0.242689	0.975092	-1.22628	0.0433032	0.344137	1
SCO0427	SCO0427	putative hydrolase	0.0725313	0.999994	0.750163	0.392927	0.108328	1	-0.87867	0.206896	-0.526694	1	-0.44977	1	-0.387969	1	0.0766613	1	-0.614006	0.814542	0.385101	0.868788	-0.809627	0.462556	0.147992	1	-0.838305	0.253816	0.275863	1
SCO0428	SCO0428	putative tetR family transcriptional regulator	-0.422459	0.999994	0.89639	0.256824	0.335036	1	-0.124824	0.999999	-0.424692	1	-0.699206	0.666796	-0.242179	1	0.394934	1	-0.116895	1	0.0348378	1	-0.814155	0.539821	-0.290698	0.940015	-0.324914	0.990424	0.449872	0.985509
SCO0429	SCO0429	putative oxidoreductase	-0.070484	0.999994	0.269019	1	-0.00348873	1	0.501963	0.783498	0.165151	1	-0.291339	1	-0.0753093	1	0.164436	1	-0.0673851	1	-0.00334053	1	-0.196688	1	-0.413641	0.825597	0.0434928	1	0.270542	1
SCO0430	SCO0430	putative tetR family transcriptional regulator	-0.143271	0.999994	0.612018	0.659862	0.420167	0.956928	0.200455	0.999999	-0.218179	1	0.00412284	1	-0.640221	1	0.298026	1	0.196753	1	0.433256	0.798128	-0.660623	0.776116	-0.328186	0.937383	0.499142	0.811501	0.247329	1
SCO0431	SCO0431	putative secreted protein	-0.466759	0.999994	-0.300346	1	-0.395289	1	-0.0806327	0.999999	-0.276483	1	0.0892332	1	-0.172572	1	-0.215221	1	0.0679033	1	0.918727	0.0942603	0.475347	1	0.771987	0.249035	0.291672	1	0.0634858	1
SCO0432	SCO0432	probable secreted peptidase	1.38505	0.0790082	2.37179	2.12026e-05	2.80091	7.47333e-07	-0.509172	0.768558	-0.497429	1	0.437312	1	0.893013	0.694044	1.43942	0.0348203	2.16606	0.00018287	0.550897	0.606454	0.0800509	1	2.07711	0.000137381	-0.317121	0.976551	-0.385717	1
SCO0433	SCO0433	putative transcriptional regulator	0.702543	0.677376	0.315898	1	0.716564	0.458382	0.253612	0.999999	0.187725	1	-0.377633	1	-0.194053	1	0.00786912	1	-0.0863083	1	-0.13532	1	0.126511	1	-0.146657	1	-0.285122	1	0.586798	0.795922
SCO0434	SCO0434	sugar phosphotransferase	0.254187	0.999994	0.120763	1	0.11199	1	0.194794	0.999999	0.277235	1	-0.0528806	1	0.179206	1	0.0144937	1	4.71739e-05	1	0.878091	0.143751	0.0683693	1	0.535873	0.64087	-0.540897	0.742111	0.169191	1
SCO0435	SCO0435	aminotransferase	0.395291	0.999994	-0.0130738	1	-0.172543	1	-0.0555036	0.999999	0.197561	1	-0.564069	0.90714	-0.196984	1	-0.186591	1	-0.345163	1	0.329052	0.902228	-0.124571	1	0.392847	0.84564	-0.427017	0.893449	0.742823	0.539078
SCO0436	rpmF2	probable 50S ribosomal protein	-0.380089	0.999994	0.1494	1	-0.280604	1	-0.305305	0.999999	0.0856334	1	-0.411827	1	-0.308736	1	0.181998	1	-0.6255	0.78016	0.780198	0.212812	-0.436921	1	0.378035	0.949461	-0.253974	1	0.574617	0.821573
SCO0437	SCO0437	conserved hypothetical protein SCF51A.15c	-0.361295	0.999994	0.44363	0.956624	-0.189374	1	-0.0955819	0.999999	-0.133225	1	-0.194677	1	-0.279871	1	0.284751	1	-0.453502	1	0.583721	0.54652	-0.994712	0.138762	0.168693	1	-0.0786695	1	0.657733	0.654718
SCO0438	pcp	pyrrolidone-carboxylate peptidase (EC 3.4.19.3)	0.249792	0.999994	0.20472	1	-0.482564	0.855345	-0.420221	0.866809	-0.227589	1	-1.20882	0.19965	-0.55191	1	-0.250134	1	-0.962245	0.389258	-0.369221	0.824355	-0.939453	0.509337	0.0559677	1	-0.120254	1	0.722828	0.654198
SCO0439	SCO0439	putative membrane protein	-0.201176	0.999994	0.0781164	1	-0.724947	0.553316	-0.542721	0.730586	-0.0440994	1	-0.99435	0.317937	-0.481166	1	-0.180678	1	-0.673354	0.759293	-0.210585	0.977431	-0.781944	0.667389	0.419224	0.788031	-0.245387	1	0.869671	0.449741
SCO0440	SCO0440	possible integral membrane protein	-0.444153	0.999994	-0.302815	1	-0.842635	0.358964	-0.340291	0.956919	-0.228472	1	-0.901896	0.362156	-0.525981	1	-0.445818	1	-0.946312	0.304612	0.145575	1	-0.843736	0.522451	0.013879	1	-0.267958	1	0.83101	0.449805
SCO0441	pxpA	conserved hypothetical protein SCF51A.19	-0.0228089	0.999994	0.559547	0.760951	0.320351	1	0.135343	0.999999	-0.0770432	1	-0.428158	1	-0.483367	1	0.456679	1	-0.675	0.688953	-0.517323	0.672868	-1.34348	0.00883372	-0.98034	0.0531781	0.609399	0.634143	0.897511	0.260362
SCO0442	SCO0442	conserved hypothetical protein	-0.140165	0.999994	0.546526	0.774823	0.346006	1	0.041029	0.999999	-0.175637	1	-0.497275	1	-0.525736	1	0.416837	1	-0.541833	0.949241	-0.456229	0.752777	-1.56579	0.0027778	-0.99141	0.0708846	0.678786	0.527727	0.879298	0.324231
SCO0443	SCO0443	conserved hypothetical protein SCF51A.21	-0.192514	0.999994	0.688294	0.518101	0.594025	0.686062	0.181575	0.999999	-0.0897635	1	-0.241757	1	-0.494343	1	0.368013	1	-0.434846	1	-0.489964	0.711756	-1.44433	0.00653346	-1.17537	0.0137913	0.830417	0.277687	0.855418	0.341261
SCO0444	SCO0444	putative integral membrane protein	-0.287409	0.999994	-0.128524	1	0.128122	1	0.575288	0.671715	0.538541	1	-0.22548	1	-0.403423	1	-0.269221	1	-0.627644	0.756435	-0.360099	1	-0.483285	1	-0.744565	0.211813	0.679626	0.457837	0.713725	0.536509
SCO0445	SCO0445	putative secreted protein	-0.929557	0.652168	-0.0397866	1	-0.450908	0.881371	1.10263	0.161136	1.12867	0.301955	-1.00804	0.389731	-0.61766	1	-0.776823	0.571061	-0.531528	0.955628	-1.27014	0.0207926	-0.555525	0.971565	-0.948167	0.140892	2.03667	0.00032703	1.4678	0.0347702
SCO0446	SCO0446	hypothetical protein SCF51A.24c	0.0312842	0.999994	-1.25513	0.812952	1.05761	0.684662	1.44983	0.268894	1.29647	0.624495	-1.13551	0.844013	-0.333024	1	-0.753596	0.897268	0.391543	1	-1.42181	0.118236	0.168394	1	-1.69303	0.0634387	1.87202	0.073809	2.23712	0.100186
SCO0447	SCO0447	putative MarR-family regulatory protein	-0.133556	0.999994	-0.408639	0.956624	-0.300967	1	0.318633	0.995764	0.25692	1	-0.47459	1	0.13451	1	-0.0908932	1	-0.423876	1	-0.906788	0.119991	0.177528	1	-1.15829	0.0211497	0.966299	0.141614	0.0505298	1
SCO0448	NA	putative transmembrane efflux protein(pseudogene)	-0.136119	0.999994	-0.0391618	1	0.0933975	1	0.350371	0.97098	0.372495	1	-0.426456	1	-0.213215	1	-0.174608	1	-0.171843	1	-0.7569	0.259128	0.134211	1	-0.762984	0.26023	1.05071	0.0722967	0.348392	1
SCO0449	SCO0449	possible secreted solute-binding lipoprotein	0.660546	0.991867	0.108022	1	0.916579	0.484414	-0.223885	0.999999	-0.713662	1	-0.0113871	1	-0.0959816	1	-0.396063	1	-0.0584557	1	-0.193866	0.997232	0.113078	1	-0.402622	0.861315	-0.229188	1	0.40761	1
SCO0450	SCO0450	putative integral membrane protein	1.17788	0.556623	-0.0738155	1	1.70065	0.0261528	0.935373	0.423472	1.14992	0.465478	1.09642	0.357956	0.0567772	1	-0.602546	0.905141	-0.103324	1	-0.867815	0.296766	-0.275271	1	-0.679624	0.491328	1.29518	0.134575	1.23026	0.274871
SCO0451	SCO0451	conserved hypothetical protein SCF51A.29c	-0.129136	0.999994	0.0108728	1	-0.395398	0.98655	0.639551	0.558816	0.299202	1	-0.552249	0.933514	-1.01465	0.192151	-1.15616	0.0356716	-1.712	8.96225e-05	-0.251637	0.995394	-0.0737289	1	-0.595745	0.537721	-0.256933	1	1.09778	0.081573
SCO0452	cobB1	putative SIR2-like regulatory protein	0.483888	0.999994	0.317634	1	0.516128	0.83935	0.357098	0.999999	0.13427	1	0.151226	1	-0.486092	1	0.0409467	1	-0.121319	1	-0.282902	0.996371	0.197031	1	-0.280036	1	0.129726	1	0.44644	1
SCO0453	SCO0453	probable secreted solute-binding lipoprotein.	-0.761006	0.863996	-1.31003	0.187935	-0.69994	0.638416	0.338856	0.962856	0.233139	1	0.0527303	1	-0.338967	1	-1.1174	0.309131	-0.382586	1	-0.851846	0.306898	0.232392	1	-0.130934	1	0.740514	0.547663	0.343628	1
SCO0454	SCO0454	binding-protein dependent transport protein	-0.179365	0.999994	-0.898325	0.507302	-0.591537	0.774047	0.384666	0.928161	0.158606	1	-0.279127	1	0.651627	1	-0.467946	1	0.189869	1	-0.0602069	1	0.188343	1	-0.303896	0.916876	0.134024	1	-0.218391	1
SCO0455	SCO0455	putative binding-protein dependent transportprotein	-1.2484	0.673627	-0.289881	1	-0.592404	0.820645	-0.957624	0.464454	-0.936162	0.759785	-0.509309	1	0.250774	1	-0.469812	1	-0.14159	1	-0.386267	0.834533	-0.303483	1	-0.0247447	1	-0.182651	1	0.271753	1
SCO0456	SCO0456	putative LacI family transcriptional regulator	-0.446478	0.999994	0.113768	1	0.11241	1	0.390611	0.965617	0.255771	1	0.103448	1	0.00570494	1	-0.838013	0.751052	-0.42618	1	-0.00504336	1	-0.410916	1	0.447357	0.80151	0.459136	0.900044	0.629919	0.856808
SCO0457	SCO0457	conserved hypothetical protein SCF51A.35	0.486334	0.999994	0.427869	0.917121	0.169688	1	-0.673829	0.591415	-0.427498	1	-0.384824	1	0.16065	1	-0.0152993	1	0.0646089	1	0.319191	0.877732	0.285973	1	1.04385	0.106538	-0.0496392	1	0.450016	0.972526
SCO0458	SCO0458	Beta-glucosidase (EC 3.2.1.21)	0.149962	0.999994	0.663707	0.557135	0.494237	0.894624	0.715174	0.42836	0.450137	1	-0.0263949	1	-0.685788	0.957154	-0.497925	1	-0.569552	0.927646	-0.861921	0.118973	-0.316499	1	-0.693289	0.347277	1.27034	0.00700514	1.08341	0.0826346
SCO0459	SCO0459	hypothetical protein SCF51A.37	-0.29123	0.999994	0.717808	0.505469	-0.417334	0.929369	0.119104	0.999999	0.293363	1	-0.0257294	1	-0.475563	1	0.163305	1	-0.697054	0.697363	-0.891619	0.164992	-0.222979	1	-0.619143	0.512328	-0.0908148	1	0.400442	1
SCO0460	SCO0460	hypothetical protein SCF51A.38	0.0893284	0.999994	0.104493	1	-0.172598	1	0.489182	0.809395	0.396565	1	-0.556907	0.927095	-0.453823	1	0.121402	1	-0.863174	0.3402	-0.792641	0.22596	-0.342591	1	-0.855289	0.166271	-0.197909	1	0.350679	1
SCO0461	SCO0461	putative hydrolase	-0.0275005	0.999994	-0.464001	0.882481	-0.612299	0.678721	0.772498	0.419912	0.357989	1	-0.342518	1	-0.0832293	1	0.376517	1	-0.228065	1	-0.651221	0.463255	0.302212	1	-0.161071	1	-0.223842	1	-0.0119251	1
SCO0462	SCO0462	putative oxidoreductase	0.254731	0.999994	-0.113998	1	-0.321005	1	1.07755	0.14257	0.666396	0.885437	-0.0758882	1	0.00681318	1	0.623136	0.809813	-0.45556	1	-0.994066	0.127239	0.0669363	1	-0.659711	0.469656	0.0824352	1	0.0761066	1
SCO0463	SCO0463	conserved hypothetical protein SCF76.03	0.0010747	0.999994	-0.352723	1	-0.288432	1	1.20371	0.0198786	0.615275	0.934123	-0.222468	1	-0.893444	0.481913	-0.367347	1	-1.20538	0.0287534	-2.47916	1.23057e-08	-0.270433	1	-2.35528	3.9402e-08	1.54667	0.000592766	0.530731	0.889553
SCO0464	SCO0464	putative integral membrane protein	-0.76555	0.68369	-0.321814	1	-0.463943	0.868927	1.3169	0.038907	2.00916	0.000690535	-0.507715	0.986968	-0.888232	0.668056	-0.535398	0.93366	-0.992254	0.283475	-3.08896	4.62649e-08	-0.201142	1	-2.6836	6.25656e-07	2.35524	1.96568e-05	0.409257	1
SCO0465	SCO0465	non-heme chloroperoxidase (chloride peroxidase)	-1.01274	0.570581	-0.252925	1	-1.08169	0.258088	1.5485	0.0371356	2.46485	0.000649704	-0.556755	0.962114	-0.591578	1	-0.467864	1	-0.911762	0.529438	-4.00659	5.05766e-08	-0.218698	1	-2.63836	3.12932e-05	2.63569	9.89142e-05	-0.0328886	1
SCO0466	SCO0466	araC family transcriptional regulator	-0.699536	0.794758	-0.0799116	1	-0.687464	0.571546	0.895925	0.267405	0.986663	0.368844	-0.337824	1	-0.735938	0.939984	-0.989235	0.265702	-0.469757	1	-1.86846	9.96383e-05	-0.452103	1	-1.11008	0.0411225	1.57856	0.0027054	0.475444	0.947078
SCO0467	SCO0467	conserved hypothetical protein SCF76.07	-0.0423591	0.999994	-0.569533	0.730896	-0.17885	1	0.451207	0.891698	0.471258	1	-0.0608459	1	0.0218915	1	-0.469039	1	0.0237874	1	-1.11737	0.0268831	0.0956164	1	-0.601621	0.543401	0.731959	0.436536	0.329408	1
SCO0468	SCO0468	conserved hypothetical protein SCF76.08c	0.00273298	0.999994	-0.145182	1	-0.147717	1	0.0705249	0.999999	0.132785	1	0.119097	1	0.196258	1	0.0772458	1	0.0318652	1	-0.233307	1	0.160136	1	0.104849	1	0.216165	1	-0.068041	1
SCO0469	SCO0469	hypothetical protein SCF76.09	0.361083	0.999994	0.870565	0.156409	0.621089	0.625852	0.0272373	0.999999	0.136558	1	0.912542	0.137231	0.320042	1	0.625356	0.754586	-0.13322	1	-0.145032	1	-0.0305606	1	0.246794	1	0.433172	0.946442	0.302608	1
SCO0470	SCO0470	putative hydrolase	-0.280301	0.999994	0.0444292	1	0.135548	1	0.76668	0.330027	0.58516	0.980926	0.288	1	-0.0982346	1	0.361694	1	-0.250277	1	-0.512972	0.684666	-0.344888	1	-0.53842	0.650512	0.896676	0.157848	0.738039	0.504558
SCO0471	SCO0471	putative araC family transcriptional regulator	0.36451	0.999994	-0.00306988	1	0.467128	0.888774	0.752092	0.363494	0.370109	1	-0.309539	1	-0.128266	1	0.208696	1	0.0899217	1	-0.0591902	1	-0.0575452	1	-0.320975	0.952414	0.147057	1	0.796508	0.429387
SCO0472	SCO0472	putative secreted protein	-0.382189	0.999994	-0.16147	1	-0.398732	0.941392	0.266493	0.999999	0.491175	1	-0.747734	0.742221	-0.457728	1	-0.342545	1	0.297579	1	-0.559461	0.606454	0.382116	1	-0.414299	0.793808	0.613574	0.675546	0.158298	1
SCO0473	SCO0473	putative solute-binding lipoprotein	-1.09413	0.690529	-0.698565	0.708478	-1.11654	0.338844	0.510345	0.879146	0.75759	0.976097	0.0521237	1	0.485165	1	0.0556087	1	0.37328	1	-0.130318	1	-0.11419	1	0.00240404	1	1.06546	0.364143	-0.5708	0.881794
SCO0474	SCO0474	putative lipoprotein	-0.703467	0.999994	0.176628	1	-0.130629	1	1.09908	0.469003	1.11153	0.749447	0.0519025	1	0.609097	1	-1.07503	0.746377	0.296824	1	-0.37338	0.912256	0.516441	1	0.619197	0.687787	0.39347	0.990424	0.447935	1
SCO0475	SCO0475	ABC transporter protein, integral membranesubunit	-0.603751	0.999994	-2.59682	0.0361802	-0.738484	0.70357	2.47605	0.000365766	1.68272	0.0601084	0.0251766	1	-1.13582	0.632866	-1.36269	0.245885	-0.571177	0.941433	-0.792267	0.372937	-1.22418	0.265749	-0.380214	0.831969	0.968826	0.35085	0.527807	0.907072
SCO0476	SCO0476	ABC transport protein, ATP-binding subunit	-1.87838	0.440783	-0.452294	0.968303	0.0657733	1	-0.364656	0.999999	1.35875	0.359011	0.324795	1	0.646955	1	0.317087	1	0.885614	0.618188	0.60214	0.609946	-0.0903238	1	0.788478	0.421468	0.491246	0.872242	-0.111394	1
SCO0477	SCO0477	conserved hypothetical protein	0.233326	0.999994	0.838795	0.396284	1.02777	0.104239	0.241906	0.999999	0.51351	1	0.573564	0.888095	0.247477	1	0.421258	1	-0.137025	1	-0.07628	1	0.313234	1	0.28143	1	0.50671	0.797058	1.08817	0.103136
SCO0478	SCO0478	putative membrane protein	0.107229	0.999994	0.282901	1	0.805557	0.389934	0.139571	0.999999	0.3128	1	0.657662	0.750726	-0.253624	1	0.271194	1	0.375489	1	0.107457	1	-0.0701687	1	0.186635	1	0.434216	0.86906	0.566039	0.832717
SCO0479	SCO0479	putative phosphatase SCF76.19c	-0.493454	0.995498	0.778125	0.413933	1.22436	0.0368954	-0.0395924	0.999999	0.0884767	1	0.490917	1	-0.20717	1	0.609333	0.816152	0.515669	0.979179	0.345987	0.874119	-0.825992	0.521446	0.0927113	1	0.212961	1	0.391343	1
SCO0480	SCO0480	hypothetical protein	-0.765333	0.999994	-2.32948	0.312352	0.213841	1	2.27614	0.106364	0.231983	1	-0.328149	1	-0.371509	1	-0.0374633	1	-0.353797	1	-1.88747	0.0894724	0.731417	0.884389	-0.0926391	1	2.1909	0.0966036	0.727821	0.884508
SCO0481	SCO0481	putative secreted chitin binding protein	-0.0808575	0.999994	0.584283	0.958545	1.42147	0.280772	2.45328	0.0103532	2.70491	0.00626838	0.812692	0.886953	0.546345	1	1.48794	0.149478	1.70346	0.0632924	-0.780922	0.475955	0.852097	0.697472	0.77681	0.439017	1.70309	0.102337	1.34392	0.409385
SCO0482	SCO0482	secreted chitinase	-0.622685	0.89196	-0.410818	0.991057	0.262778	1	0.425658	0.992779	0.889471	0.420764	-0.102689	1	-0.233381	1	0.495432	1	0.895326	0.272907	-0.552595	0.624086	0.289617	1	0.378225	0.940037	0.513074	0.818973	0.0863516	1
SCO0483	SCO0483	putative secreted protein	0.0354655	0.999994	0.632755	0.659184	0.843881	0.377846	0.729415	0.479013	0.4021	1	0.0781562	1	-0.48069	1	0.558912	0.901751	0.457998	1	-0.511185	0.653969	-1.05425	0.25667	-0.570505	0.584527	0.294598	0.996797	0.364744	1
SCO0484	SCO0484	putative monooxygenase	-0.469077	0.999994	0.0970812	1	-0.783738	0.379746	0.535222	0.736328	1.29626	0.0240597	-0.44891	1	0.204872	1	-0.527454	0.950855	-0.0305392	1	0.498359	0.690846	-0.244696	1	0.484344	0.730033	-0.156082	1	0.164772	1
SCO0485	SCO0485	putative tetR-family transcriptional regulator	-0.516002	0.969634	-0.347291	1	-0.480193	0.858373	0.55664	0.698108	0.988168	0.316331	-0.520933	0.970442	-0.196381	1	0.229004	1	-0.518038	0.978207	-0.0789841	1	0.148175	1	-0.747815	0.316625	0.421316	0.89879	0.211673	1
SCO0486	SCO0486	putative monooxygenase	-0.610258	0.856518	0.132576	1	-0.777769	0.348974	0.177549	0.999999	1.41688	0.00342049	-0.571438	0.896606	-0.277754	1	-0.106726	1	-0.425152	1	0.0249572	1	0.0570415	1	-0.374117	0.910521	0.554776	0.728188	0.358867	1
SCO0487	SCO0487	putative MarR-family transcriptional regulator	-0.0826	0.999994	0.150557	1	0.0656601	1	-0.0749086	0.999999	0.425471	1	0.0520428	1	0.473347	1	0.617536	0.810244	0.151565	1	0.0304262	1	0.156371	1	0.622143	0.507465	-0.315165	1	-0.611658	0.772226
SCO0488	SCO0488	putative hydrolase	0.336306	0.999994	1.42207	0.0667072	0.415837	0.930344	-0.0485706	0.999999	-0.226571	1	0.114217	1	0.129543	1	0.247542	1	0.07585	1	-0.523469	0.663203	-0.115088	1	-0.353763	0.865347	-0.334204	0.966544	0.901893	0.501121
SCO0489	SCO0489	conserved hypothetical protein	0.234125	0.999994	1.66851	0.240018	0.193237	1	-2.12812	0.102975	-1.83168	0.359011	0.273729	1	0.528852	1	0.472905	1	0.311981	1	0.0745312	1	-0.118532	1	0.679157	0.724084	-1.19606	0.47027	0.891273	0.821987
SCO0490	SCO0490	putative esterase	-0.751913	0.991867	1.91563	0.0679705	0.33761	1	-1.68368	0.141895	-0.920446	0.87101	0.0756652	1	-0.281512	1	0.540413	1	0.146744	1	-0.64247	0.665178	-0.525942	1	-0.571062	0.747426	-0.383441	0.976551	0.596355	0.949245
SCO0491	SCO0491	putative ABC transporter transmembrane protein	-0.305747	0.999994	1.43834	0.0989798	0.0666701	1	-1.66792	0.05475	-0.812168	0.825228	0.275018	1	-0.113766	1	0.600104	0.919335	0.229471	1	-0.184416	0.997232	0.130067	1	0.219274	0.988615	-0.829912	0.515688	0.163111	1
SCO0492	SCO0492	putative peptide synthetase	-0.276725	0.999994	1.94026	0.0350629	0.320854	1	-2.1393	0.022699	-0.695229	1	0.360439	1	-0.128644	1	0.887439	0.675198	0.437611	1	-0.789605	0.477176	0.00424279	1	0.306447	0.937383	-0.799632	0.608019	0.274124	1
SCO0493	SCO0493	putative ABC-transporter transmembrane protein	-0.555272	0.999994	2.27786	0.0137062	0.374908	1	-2.07953	0.0344604	0.138586	1	0.673164	0.928744	-0.331536	1	1.2867	0.324186	0.439568	1	-0.478211	0.780366	0.59024	1	0.701403	0.582535	-0.626168	0.767292	0.110003	1
SCO0494	SCO0494	putative iron-siderophore binding lipoprotein	-0.190779	0.999994	2.28214	0.0179517	0.10654	1	-2.48757	0.0128143	-0.358318	1	0.63831	0.972541	-0.413738	1	1.15186	0.469638	0.386722	1	-0.403987	0.860309	0.288606	1	1.06758	0.304715	-0.984385	0.491753	0.0578851	1
SCO0495	SCO0495	putative iron-siderophore ABC-transporterATP-binding protein	-0.328905	0.999994	0.286809	1	-0.735027	0.538391	-1.58372	0.0184681	-0.459789	1	0.052072	1	-0.26675	1	0.00390783	1	-0.150354	1	-0.302454	0.896562	0.104044	1	0.512758	0.671117	-0.581706	0.69974	-0.0717664	1
SCO0496	SCO0496	putative iron-siderophore permease transmembraneprotein	-0.324897	0.999994	1.40856	0.0169656	0.38147	0.959485	-1.16026	0.097272	-0.367977	1	-0.297154	1	-0.687987	1	0.329656	1	-0.22844	1	-0.270384	0.934143	0.045545	1	-0.0868051	1	-0.612335	0.648539	0.427049	1
SCO0497	SCO0497	putative iron-siderophore permease transmembraneprotein	-0.250209	0.999994	1.89839	0.000452246	0.336323	0.998578	-1.34561	0.0364203	-0.516355	1	-0.192717	1	-0.864356	0.705605	0.573626	0.878122	-0.341897	1	-0.687149	0.411669	0.0777001	1	-0.324382	0.898589	-0.692922	0.541017	0.510353	0.903125
SCO0498	SCO0498	putative peptide monooxygenase	-1.20214	0.84145	2.89388	0.0164642	-0.350352	1	-3.08374	0.0154363	-1.24113	0.758272	-0.280757	1	-1.08908	1	0.65528	1	-0.190617	1	-1.44313	0.257752	0.426164	1	0.35426	0.960638	-1.65683	0.251632	0.544124	1
SCO0499	SCO0499	putative formyltransferase	-0.604993	0.999994	3.12022	0.00221956	0.185662	1	-1.7465	0.138798	-0.323056	1	-0.0520239	1	-0.919642	1	1.38053	0.361542	-0.120914	1	-1.03265	0.381972	0.813148	0.918241	0.579735	0.756942	-1.29242	0.325938	0.706087	0.881794
SCO0500	SCO0500	hypothetical protein SCF34.19c	-0.0135829	0.999994	0.163063	1	-0.008528	1	-0.350422	0.974038	-0.0221848	1	0.0740435	1	0.876282	1	1.11266	0.449006	0.62131	0.963056	0.477448	0.771857	1.98847	0.0573856	0.120494	1	-0.542542	0.82959	0.447016	1
SCO0501	SCO0501	putative secreted protein	-0.264042	0.999994	0.951287	0.327857	0.501549	0.83935	-0.482464	0.807157	-0.149734	1	0.486304	1	0.0343656	1	0.989977	0.342852	1.14066	0.204795	-0.467609	0.714029	0.0164196	1	0.123892	1	0.196547	1	0.356092	1
SCO0502	SCO0502	putative membrane protein	-0.480157	0.999994	-1.00478	0.247454	-1.6038	0.0157899	-0.0313927	0.999999	-0.238987	1	-0.284778	1	-0.473529	1	-1.15279	0.168395	-0.427665	1	0.016864	1	0.0401187	1	-0.225349	0.978512	-0.126779	1	0.233081	1
SCO0503	SCO0503	hypothetical protein	0.396019	0.999994	0.102551	1	-1.01443	0.326856	0.750885	0.527519	0.564203	1	0.103072	1	-0.405107	1	0.258153	1	-0.318139	1	-0.157444	1	1.00608	0.422238	1.05623	0.156959	-0.30719	0.996894	-0.0111187	1
SCO0504	SCO0504	putative DEAD-box RNA-helicase	-1.02365	0.125619	-0.389391	1	-0.500839	0.868927	0.0677793	0.999999	-0.137239	1	-0.761893	0.430019	-0.97535	0.18689	0.0373594	1	-0.477874	1	-0.0860197	1	-0.547169	1	-0.765247	0.221159	-0.170308	1	-0.531383	0.903125
SCO0505	SCO0505	putative large, multifunctional secretedprotein	-0.182439	0.999994	0.466236	0.882898	0.667959	0.586726	-0.859404	0.31475	0.0939908	1	0.689576	0.687469	-0.1493	1	0.960219	0.264796	0.734456	0.63822	-0.797482	0.269163	0.47492	1	0.829529	0.233211	0.0308242	1	0.16427	1
SCO0506	nadE	NH(3)-dependent NAD(+)synthetase	0.0428405	0.999994	0.325358	1	-0.131061	1	-0.636177	0.549037	-0.173075	1	0.428285	1	0.0629661	1	0.101945	1	-0.117564	1	0.673998	0.355474	-0.251364	1	0.795755	0.168215	-0.0343854	1	-0.0751412	1
SCO0507	SCO0507	hypothetical protein SCF6.03c	-0.00795045	0.999994	0.208416	1	-0.0282293	1	-0.634439	0.57686	-0.191473	1	0.310101	1	-0.0358575	1	-0.0701151	1	-0.0391031	1	0.471024	0.734925	-0.806735	0.487867	0.663748	0.422317	0.445901	0.878915	0.189552	1
SCO0508	SCO0508	putative tetR family transcriptional regulator	-0.547772	0.934066	-0.698198	0.545666	-0.502118	0.825967	0.315751	0.96766	0.645802	0.922668	0.189446	1	0.168091	1	-0.703761	0.658233	0.0471029	1	1.0337	0.0710311	-0.0377245	1	0.59653	0.541566	1.08446	0.130255	0.237874	1
SCO0509	glpK1	glycerol kinase 2 (ATP:glycerol3-phosphotransferase) (EC 2.7.1.30)	-0.63099	0.805169	-0.503831	0.879114	-0.39696	1	0.0502616	0.999999	0.432753	1	-0.472886	1	-0.322414	1	-0.263804	1	-0.289899	1	-1.48975	4.11108e-05	0.139599	1	-0.7038	0.299417	0.359597	1	-0.150423	1
SCO0510	NA	putative oxidoreductase (pseudogene)	-1.07014	0.783374	-0.45948	0.949232	-0.231636	1	0.601864	0.713817	0.658563	0.976097	-0.698023	0.861735	-1.24377	0.595249	-0.736426	0.810787	-0.545507	0.990799	-1.97691	0.00431791	-0.371133	1	-1.47603	0.0364987	1.19787	0.171721	0.393921	1
SCO0511	SCO0511	putative dehydrogenase (putative secretedprotein)	-0.268096	0.999994	0.557591	0.762117	0.644799	0.639346	0.181504	0.999999	-0.0891328	1	0.0033613	1	-0.417324	1	0.111902	1	0.0407561	1	-0.325884	0.878311	-0.290645	1	-1.32361	0.0237088	0.745248	0.482171	0.546476	0.856808
SCO0512	SCO0512	putative regulatory protein	-0.318971	0.999994	-0.156193	1	0.0644185	1	-0.337691	0.999999	-0.338152	1	-0.13004	1	-0.253438	1	0.324233	1	-0.269449	1	-0.617651	0.481225	0.378771	1	-0.731022	0.300089	-0.0702954	1	-0.0839462	1
SCO0513	SCO0513	integral membrane protein	0.300712	0.999994	0.31516	1	0.228085	1	-0.93226	0.0706359	-0.359436	1	0.149324	1	-0.581268	1	0.277657	1	-0.386048	1	-0.141138	1	0.556065	0.996429	-0.166477	1	-0.294793	1	-0.311281	1
SCO0514	SCO0514	hypothetical protein SCF6.10	-0.221955	0.999994	0.14105	1	0.199745	1	-0.0117036	0.999999	0.140028	1	-0.352226	1	-0.651128	1	0.0370061	1	-0.201787	1	0.14954	1	0.568572	0.962175	-0.317805	1	-0.560934	0.725467	-0.0407191	1
SCO0515	NA	hypothetical protein SCF6.11 (pseudogene)	-0.98961	0.720657	0.0444366	1	0.777842	0.53957	-0.57002	0.735929	0.203958	1	-0.877304	0.568112	-0.665551	1	0.450815	1	0.670682	0.787422	-0.645591	0.488468	-0.686889	0.804316	-1.63874	0.0106776	0.703546	0.559835	0.0319211	1
SCO0516	SCO0516	putative lipoprotein	-1.18097	0.377454	0.0886436	1	0.0176025	1	0.654429	0.582999	0.631948	0.998795	0.251907	1	-0.0810418	1	-0.467301	1	0.515939	1	-0.318467	0.982091	-0.435434	1	-0.517608	0.725873	1.26552	0.0552325	0.283848	1
SCO0519	SCO0519	putative oxidoreductase	-0.277031	0.999994	-0.069115	1	-1.06223	0.0480857	0.15659	0.999999	0.142257	1	-0.201987	1	-0.172235	1	-0.310159	1	-0.401446	1	0.871054	0.122686	-0.141835	1	0.391952	0.891907	-0.268431	1	-0.442282	1
SCO0520	SCO0520	putative tetR family transcriptional regulator	-0.107489	0.999994	0.163796	1	-0.683996	0.532265	-0.445379	0.999999	-0.310068	1	-0.153764	1	-0.083926	1	0.052756	1	-0.76535	0.499958	-0.1708	1	0.20755	1	0.250361	1	-0.042298	1	0.0624032	1
SCO0521	SCO0521	putative TetR family transcriptional regulator	-0.169317	0.999994	0.400303	0.993778	0.499527	0.854198	0.34417	0.999999	0.225951	1	-0.214062	1	-0.205484	1	0.565308	0.89428	0.0702742	1	-0.480921	0.732945	-0.663602	0.754627	-0.759984	0.254615	0.375207	0.984551	0.372664	1
SCO0522	SCO0522	putative oxidoreductase	0.0648885	0.999994	-0.0914271	1	0.111469	1	0.320583	0.992291	-0.0419216	1	-0.247492	1	-0.676582	1	-0.0371624	1	-0.596667	0.845157	0.348865	0.897758	-0.181161	1	-0.381772	0.867189	0.474387	0.837345	0.618028	0.750699
SCO0523	SCO0523	putative transcriptional regulator	-0.136923	0.999994	-0.082842	1	-0.0507215	1	-0.0145036	0.999999	-0.108657	1	-0.228185	1	-0.0470759	1	0.15913	1	-0.364563	1	0.757152	0.226624	0.436506	1	0.228806	1	-0.618159	0.630262	0.0646896	1
SCO0524	SCO0524	possible gluconolactonase precursor	-0.0861029	0.999994	0.330622	1	-0.230883	1	0.277098	0.999999	0.344308	1	0.510388	0.979968	0.181581	1	0.231369	1	0.231711	1	0.137581	1	0.0842296	1	0.387431	0.842336	0.599183	0.663245	0.0531262	1
SCO0525	SCO0525	conserved hypothetical protein SCF11.05	-0.207798	0.999994	0.560768	0.751795	-0.336139	1	-0.99167	0.135185	-0.0256476	1	1.08503	0.0870322	0.00131302	1	0.47448	1	0.234264	1	0.324926	0.914264	0.972739	0.222388	0.864731	0.164817	-0.522779	0.770333	-0.38932	1
SCO0526	SCO0526	possible oxidoreductase	0.0390702	0.999994	0.87274	0.128971	0.135108	1	-0.111496	0.999999	0.493329	1	0.948642	0.0788776	-0.193327	1	0.503819	1	0.0767513	1	0.485899	0.76315	0.937008	0.117588	0.40891	0.915658	-0.337801	1	0.201565	1
SCO0527	scoF	cold shock protein	-0.0814435	0.999994	0.57506	0.72653	0.382363	0.977691	-2.17181	1.2317e-05	-1.42892	0.0154282	0.583711	0.873536	0.209586	1	0.616989	0.799066	-0.0828425	1	1.4166	0.00276844	1.09015	0.133735	1.37635	0.00449034	-1.65926	0.000907252	-0.383603	1
SCO0528	SCO0528	putative lipoprotein	0.0784038	0.999994	0.148214	1	0.039543	1	0.288112	0.994092	0.0704517	1	-0.0143848	1	-0.199325	1	0.0532606	1	0.032062	1	0.356089	0.836781	1.15514	0.162671	0.505505	0.702454	0.308147	0.983416	0.535127	0.872733
SCO0529	SCO0529	probable oxidoreductase (putative secretedprotein)	0.0615554	0.999994	-0.844938	0.525344	-0.0155804	1	-0.373016	0.91836	0.0886653	1	-0.592242	0.897712	0.381638	1	0.330212	1	0.434693	1	-0.271361	0.921995	0.272107	1	-0.0254518	1	0.454022	0.839347	0.596716	0.813332
SCO0530	SCO0530	putative transcriptional regulator	0.186291	0.999994	-0.146546	1	-0.451005	0.903647	0.192615	0.999999	0.231564	1	-0.185979	1	0.0285051	1	-0.191442	1	-0.129892	1	-0.310496	0.927395	-0.0708559	1	-0.302573	0.949319	-0.116291	1	-0.310554	1
SCO0531	SCO0531	putative sugar transporter sugar bindingprotein	-0.00242065	0.999994	-1.72718	0.361622	0.0701385	1	1.54934	0.0991758	0.742416	0.972701	-0.60365	1	-0.453667	1	-1.08244	0.577712	0.407088	1	-1.43052	0.112313	0.793474	0.737782	-0.082532	1	0.775434	0.616341	1.03174	0.536509
SCO0532	SCO0532	putative sugar transporter membrane protein	0.0440419	0.999994	-1.25713	0.43079	-0.0411105	1	1.16755	0.265581	0.673698	1	-0.562395	1	-0.547457	1	-0.0719684	1	-0.101991	1	-1.64108	0.0306968	0.11792	1	-0.89753	0.318326	1.28447	0.170576	0.699976	0.782847
SCO0533	SCO0533	putative sugar transporter membrane protein	-2.10885	0.0174273	-0.801712	0.466315	-0.413442	1	-0.137478	0.999999	-0.194234	1	-0.856973	0.460443	-0.481012	1	-0.908984	0.411179	-0.967342	0.328951	-0.00579595	1	0.152121	1	-0.226688	0.98196	-0.70602	0.527727	0.0538699	1
SCO0534	SCO0534	putative beta-hexosaminidase (putative secretedprotein)	-0.107526	0.999994	0.326502	1	-0.0218697	1	0.366109	0.940694	-0.207421	1	0.205395	1	-0.242054	1	0.119573	1	0.243312	1	0.136939	1	-0.213173	1	0.173287	1	-0.105227	1	-0.379851	1
SCO0535	SCO0535	putative hydrolase (putative secreted protein)	-0.905079	0.652168	0.139407	1	0.664334	0.62012	0.303718	0.981028	-0.183281	1	-0.672672	0.760789	0.122929	1	0.0328052	1	0.432458	1	1.1724	0.0579817	-0.357447	1	0.365403	0.845077	-0.747303	0.500081	0.310032	1
SCO0536	SCO0536	hypothetical protein SCF11.16c	-0.65797	0.796446	-0.124424	1	0.108217	1	0.611567	0.60622	0.53706	1	-0.693857	0.658214	-0.120639	1	0.3162	1	-0.179287	1	0.736169	0.30639	-0.0895067	1	-0.194406	1	-0.804308	0.332183	0.118846	1
SCO0537	SCO0537	putative secreted protein	0.182353	0.999994	-0.379253	1	-0.38912	0.991895	-0.265052	0.999999	-1.15614	0.572868	-0.638417	0.929766	-0.512446	1	-1.8124	0.0657498	-0.634994	0.887204	0.113037	1	-0.753977	0.874422	-0.735224	0.532795	-0.277065	1	1.15063	0.347472
SCO0538	SCO0538	probable sugar transporter sugar bindinglipoprotein	0.393116	0.999994	-0.650933	0.776645	-0.837003	0.586726	-0.171273	0.999999	-0.385983	1	-0.684295	0.806067	-0.24078	1	-0.676819	0.812587	-0.73418	0.735839	-0.114616	1	-0.280224	1	-0.544147	0.661904	-0.200068	1	0.783394	0.633352
SCO0539	SCO0539	probable sugar transporter membrane protein	0.0755226	0.999994	-0.15973	1	-0.290723	1	0.85921	0.421314	-0.0416486	1	-0.683201	0.853201	-0.939551	0.814518	-0.711588	0.777145	-0.48769	1	-0.137349	1	0.21503	1	0.634674	0.565881	-0.503554	0.821448	0.639674	0.786147
SCO0540	SCO0540	probable sugar transport membrane protein	-0.913561	0.933198	-0.177165	1	-0.488592	0.933887	0.0159963	0.999999	-0.606947	1	-1.18173	0.429731	-0.398899	1	-0.360248	1	-0.10946	1	0.313895	0.92163	0.0447048	1	0.262409	0.975557	-0.805031	0.586404	0.415961	1
SCO0541	SCO0541	putative alpha-galactosidase	-0.648454	0.921993	-0.247313	1	-0.159436	1	1.09483	0.165553	0.314732	1	-0.518241	0.982291	-0.531524	1	-0.474847	1	-0.693964	0.747722	0.316439	0.878311	-0.35316	1	0.0233221	1	-0.331654	0.96285	0.611802	0.789054
SCO0542	SCO0542	hypothetical regulatory protein	-0.0287941	0.999994	0.812883	0.521068	0.71718	0.617347	0.789321	0.457882	0.540753	1	0.141639	1	0.459034	1	0.744987	0.685393	0.316802	1	-0.90502	0.249163	-0.227565	1	-0.985657	0.199554	0.422738	0.872785	0.526982	0.906572
SCO0543	SCO0543	possible peptidase	-0.183557	0.999994	0.555451	0.768243	0.0563325	1	-0.70747	0.425352	-0.256498	1	-1.10036	0.0385795	-0.72522	0.861671	-0.0323558	1	-0.972538	0.13979	-1.75275	8.24548e-06	-1.06457	0.0784894	-1.32858	0.00144177	-0.337658	1	0.25174	1
SCO0544	SCO0544	conserved hypothetical secreted protein	0.561512	0.921993	1.55706	0.00396007	1.62639	0.00174735	-0.87746	0.282828	-0.3549	1	0.298806	1	-0.169915	1	0.663393	0.728002	0.412524	1	-0.490284	0.688304	-0.969156	0.295956	-0.261928	0.965223	-0.0495212	1	0.643661	0.732018
SCO0545	SCO0545	putative secreted protein	-0.129166	0.999994	-0.012373	1	0.195368	1	-0.0765642	0.999999	0.168718	1	0.419968	1	0.163489	1	-0.214255	1	0.185479	1	-0.165528	1	0.27174	1	0.158616	1	0.551549	0.741496	0.533228	0.874125
SCO0546	SCO0546	pyruvate carboxylase	0.895791	0.360069	1.15585	0.0312332	0.572139	0.725649	-0.194116	0.999999	0.24826	1	0.567869	0.904133	-0.0520653	1	0.466475	1	0.040757	1	-1.02038	0.0449806	-0.537048	1	-0.265075	0.997656	0.516271	0.78731	0.803416	0.418358
SCO0547	SCO0547	putative acyltransferase	-0.648519	0.999994	0.284441	1	0.159812	1	0.249699	0.999999	-0.416228	1	-0.930747	0.913073	0.366627	1	1.34824	0.496125	0.447501	1	-0.0408621	1	-0.995507	0.907974	-0.0520539	1	-0.134278	1	0.242038	1
SCO0548	SCO0548	putative 3-oxoacyl-(acyl-carrier-protein)synthase	-2.38389	0.471221	1.17557	0.344004	1.47323	0.135956	1.57377	0.0709723	0.614641	1	-0.0370328	1	-0.289462	1	0.413412	1	0.04171	1	-0.832536	0.377071	-1.44952	0.188867	-1.12176	0.191079	0.95498	0.413354	1.327	0.288193
SCO0549	acpP	putative acyl carrier protein	-1.42634	0.969634	1.36576	0.428867	1.60611	0.245066	1.81697	0.0772427	0.59752	1	-1.13913	0.780455	0.300546	1	0.83801	0.778082	0.419125	1	-0.519932	0.78499	-1.16926	0.655832	-1.01951	0.435066	0.535359	0.886212	1.26064	0.536509
SCO0550	SCO0550	putative membrane protein	-0.896597	0.377832	0.422599	0.963085	0.419209	0.956928	-0.164261	0.999999	-0.781869	0.610468	-0.146584	1	0.0479017	1	-1.02998	0.134145	-0.0339534	1	1.08973	0.0313897	-1.57449	0.00642966	0.766413	0.272497	-1.44287	0.00311525	-0.492486	0.946151
SCO0551	SCO0551	putative histidine kinase protein	-0.0723069	0.999994	0.260123	1	0.420274	0.964679	0.136528	0.999999	-0.270365	1	0.412396	1	0.130133	1	-0.335441	1	0.18827	1	1.29106	0.00333469	-0.61816	0.862611	1.01321	0.0490691	-0.763448	0.373361	-0.137667	1
SCO0552	SCO0552	putative response regulator	0.261642	0.999994	-0.119148	1	0.450755	0.996828	0.495114	0.902499	0.104655	1	0.206262	1	0.244603	1	-0.596319	0.832128	0.412847	1	1.30111	0.00193646	-0.208681	1	1.15438	0.0107452	-0.822567	0.266711	0.185955	1
SCO0553	SCO0553	hypothetical protein SCF11.33c	-0.0861612	0.999994	0.112695	1	0.655978	0.617347	0.636775	0.564339	0.569319	1	0.21239	1	0.0825809	1	0.54316	0.930388	0.357197	1	0.335846	1	-0.367254	1	0.100526	1	0.291707	1	-0.117285	1
SCO0554	SCO0554	putative secreted beta-mannosidase	-0.173005	0.999994	-0.451056	0.891082	0.570483	0.729631	0.66534	0.565751	0.872501	0.566808	-0.0258819	1	0.186313	1	0.305618	1	0.158007	1	0.568507	0.575712	0.711665	0.727639	0.218809	0.986975	0.194183	1	0.0900226	1
SCO0555	SCO0555	putative membrane-bound oxidoreductase	0.607984	0.932389	-0.371191	0.981343	0.547529	0.77833	0.90137	0.303814	0.543339	1	-0.252928	1	-0.376187	1	-0.281746	1	-0.339272	1	-0.552681	0.599878	-0.231303	1	0.023915	1	0.506608	0.779021	1.22793	0.160143
SCO0556	SCO0556	hypothetical protein SCF73.03c	0.235978	0.999994	0.353133	0.988161	0.359311	0.971881	1.08524	0.143093	0.643197	0.922684	0.845007	0.468538	0.239808	1	0.138092	1	0.0745302	1	-0.4185	0.771636	-0.494613	1	-0.0628647	1	0.858882	0.334334	0.524994	0.880577
SCO0557	SCO0557	putative MerR-family transcriptional regulator	0.527039	0.960322	1.08104	0.0443501	0.942474	0.128085	0.67178	0.493508	0.40729	1	0.0947815	1	-0.787971	0.69264	0.298981	1	-0.307274	1	-1.25373	0.00360763	-0.711299	0.645602	-1.22618	0.00542976	0.784883	0.3173	0.836374	0.343178
SCO0558	SCO0558	hypothetical protein SCF73.05c	1.03178	0.186326	0.401725	0.977845	0.801399	0.328865	0.962333	0.127489	0.495105	1	-0.165902	1	-1.07323	0.176849	-0.524676	0.957786	-0.627388	0.787657	-0.944907	0.0879115	-0.306653	1	-1.22535	0.0104679	0.0770463	1	0.528588	0.889124
SCO0559	SCO0559	hypothetical protein SCF73.06c	1.19906	0.0906941	1.13968	0.0529731	0.935505	0.190972	-0.61887	0.597017	-0.440696	1	0.258655	1	-0.179134	1	0.111441	1	0.5601	0.915714	-0.184183	1	-0.274185	1	-0.155163	1	-0.0105494	1	0.838121	0.400416
SCO0560	katG	catalase/peroxidase	1.44413	0.0146036	1.32726	0.0135432	0.567254	0.734894	-0.802255	0.337411	-0.483932	1	0.82787	0.402908	0.56808	1	0.247659	1	0.901256	0.317108	0.392953	0.828157	-0.118709	1	1.4522	0.00222341	-0.915337	0.211824	-0.122223	1
SCO0561	furA	Fe regulatory protein	1.06863	0.202153	0.764402	0.420617	0.916157	0.220626	0.317142	0.99817	0.22133	1	0.575668	0.887557	0.00567075	1	-0.0664077	1	0.328284	1	-0.0779577	1	-0.184804	1	0.31008	0.939022	-0.117337	1	0.689137	0.637549
SCO0562	SCO0562	putative integral membrane protein	0.48807	0.999994	0.417744	1	-0.118397	1	-0.534112	0.757581	-0.502265	1	-0.15654	1	-0.18209	1	-0.0660188	1	-0.212711	1	-0.695864	0.317904	-0.387716	1	-0.529914	0.674482	0.109114	1	-0.0148753	1
SCO0563	SCO0563	conserved hypothetical protein SCF73.10c	0.608892	0.851228	0.350308	1	-0.126546	1	-0.439266	0.946404	-0.533107	1	-0.339716	1	-0.378516	1	-0.188036	1	-0.661261	0.680048	-1.2321	0.000765502	-0.298587	1	-0.840842	0.0979733	-0.144599	1	-0.211555	1
SCO0564	SCO0564	hypothetical protein SCF73.11c	-0.269871	0.999994	-0.286742	1	-0.33384	1	-0.162399	0.999999	-0.286932	1	-0.451888	1	0.000905024	1	-0.397053	1	0.077119	1	-0.376623	0.827156	-0.201818	1	-0.0118382	1	0.421659	0.891099	0.930547	0.510565
SCO0565	SCO0565	putative polyprenyl synthetase	0.0375443	0.999994	0.0457152	1	0.470331	0.895983	0.532953	0.76294	0.848074	0.590596	0.020184	1	0.0203956	1	0.547882	0.906411	-0.326189	1	-0.345086	0.878071	0.289785	1	-0.444944	0.771443	0.787338	0.430286	1.08014	0.267148
SCO0566	SCO0566	putative membrane protein	0.949918	0.639938	0.243256	1	0.470671	0.907958	0.276162	0.999999	0.702749	0.871425	0.41134	1	0.148742	1	0.890687	0.409866	-0.371935	1	0.185569	0.990609	0.90306	0.454884	-0.18932	0.999562	0.342846	0.959773	1.10534	0.278186
SCO0567	NA	insertion element transposase	1.39283	0.101656	-0.183525	1	1.10586	0.152693	-9.04213e-05	0.999999	-0.708025	0.880862	1.30275	0.0613128	1.74641	0.0083763	0.294406	1	1.42643	0.03926	1.29762	0.0309271	0.0102335	1	1.53155	0.00723123	-0.516325	0.773202	-0.09813	1
SCO0568	SCO0568	putative polyprenyl synthetase	0.97561	0.230027	0.680328	0.525344	0.871436	0.214089	0.562704	0.688519	-0.19037	1	0.474345	1	0.774632	0.727273	0.246558	1	0.982908	0.137952	1.59005	9.34717e-05	0.498185	1	1.1631	0.0117175	-0.336088	1	0.153127	1
SCO0569	rpmJ2	putative 50S ribosomal protein L36	0.142214	0.999994	0.171387	1	0.346285	1	2.09047	0.0173107	0.789775	0.903576	0.538896	1	0.702631	1	1.07191	0.45167	0.884367	0.675729	-0.808698	0.430192	0.902388	0.685239	-0.275289	0.953451	1.25383	0.226032	0.0415849	1
SCO0570	rpmG3	50S ribosomal protein L33	0.28057	0.999994	0.277899	1	0.411108	0.956928	2.09191	0.0135972	0.773874	0.902182	0.494788	1	0.588215	1	0.971217	0.531143	0.786553	0.755201	-0.777686	0.442997	0.865249	0.710423	-0.35302	0.88582	1.28095	0.191587	0.136648	1
SCO0571	SCO0571	putative peptidase	1.235	0.0330164	0.778783	0.344004	1.228	0.00996131	-0.559012	0.7633	-0.00741033	1	-0.253915	1	-0.622895	1	-0.251998	1	0.117136	1	0.781716	0.220103	-0.0795735	1	0.369733	1	0.068061	1	0.715548	0.548566
SCO0572	SCO0572	putative cytosine permease	1.20664	0.110919	0.577417	0.721517	1.12672	0.0688106	-0.318873	0.965617	0.785372	0.673058	-0.24403	1	-0.498259	1	-0.597227	0.836242	0.089222	1	0.56199	0.583113	-0.361842	1	0.158774	1	0.489657	0.803194	0.604698	0.778704
SCO0573	SCO0573	conserved hypothetical protein	1.76379	0.00131697	1.23654	0.033694	1.86174	7.92185e-05	0.301421	0.999999	0.346331	1	-1.42238	0.0125888	-1.02117	0.30831	-0.420811	1	-0.230061	1	-0.0668857	1	-0.561866	0.964154	-1.0494	0.0625569	0.402942	0.921135	1.43232	0.0166451
SCO0574	SCO0574	putative IclR-family regulatory protein	0.266345	0.999994	0.270021	1	0.237346	1	0.203203	0.999999	0.463552	1	-0.278647	1	-0.406721	1	-0.339087	1	-0.517428	0.979854	-0.79044	0.241066	0.0695087	1	-0.680767	0.402867	0.764537	0.398141	0.512804	0.906572
SCO0575	pepE	putative peptidase	0.61951	0.852308	0.89694	0.224637	0.690401	0.532584	-1.37751	0.0154421	-1.00076	0.302838	-0.120207	1	-0.466927	1	0.481032	1	-0.703576	0.664478	0.295503	0.940048	0.036357	1	-0.200025	1	-0.046564	1	0.205953	1
SCO0576	SCO0576	putative oxidoreductase	0.0174566	0.999994	-0.0224856	1	-0.138308	1	-0.380723	0.926324	-0.281181	1	-0.488193	1	-0.523817	1	-0.0620479	1	-0.682125	0.706883	0.241324	0.979264	0.268427	1	-0.280666	0.955102	-0.0291998	1	0.210856	1
SCO0577	SCO0577	conserved hypothetical protein	-0.290578	0.999994	0.0229691	1	0.331991	1	0.240121	0.999999	0.734342	0.864662	0.653945	0.841074	0.252147	1	0.877638	0.419223	0.380728	1	-0.50492	0.655363	0.670012	0.820431	0.188233	1	1.05733	0.195632	-0.0985973	1
SCO0578	SCO0578	putative triosephosphate isomerase	-1.77967	0.545738	0.314118	1	0.569043	0.83935	0.594567	0.730256	0.0638842	1	-0.434077	1	0.0854033	1	0.97421	0.49036	0.449924	1	-0.712314	0.471098	0.00571359	1	-0.508107	0.705787	0.579183	0.737016	0.434082	1
SCO0579	SCO0579	putative ribose 5-phosphate isomerase	0.255753	0.999994	0.214122	1	0.616448	0.819683	0.597834	0.717693	-0.0974131	1	-0.709216	0.84926	-0.012082	1	0.216771	1	0.345782	1	-0.658264	0.582372	0.00780594	1	-0.442869	0.804349	-0.174039	1	0.832271	0.691701
SCO0580	SCO0580	putative glycerone kinase	0.744745	0.863094	0.396623	0.970566	1.06374	0.257567	0.183284	0.999999	0.0377878	1	-0.592143	0.909536	0.297349	1	0.1741	1	0.118623	1	-1.35559	0.0302362	-1.25867	0.141188	-1.31951	0.038561	0.514424	0.790181	0.816085	0.579973
SCO0581	SCO0581	putative transporter protein	0.0468695	0.999994	-0.114931	1	-0.219094	1	0.293717	0.98758	0.241757	1	0.0716988	1	0.0418412	1	-0.367899	1	0.210431	1	-0.0915739	1	-0.00216703	1	0.0270163	1	0.0541688	1	0.103604	1
SCO0582	SCO0582	putative transcriptional regulator	-0.189446	0.999994	0.448089	0.970277	0.154538	1	-0.482613	0.853162	-0.184941	1	-0.133379	1	-0.239936	1	0.389942	1	-0.198977	1	0.128877	1	-0.549679	1	0.0269205	1	-0.286276	1	-0.427161	1
SCO0583	SCO0583	putative cytochrome P450	-0.425202	0.999994	-0.506292	0.898893	-0.490102	0.920586	-0.376496	0.999999	0.204995	1	0.290837	1	-0.135774	1	0.623044	0.743435	0.00881912	1	0.400323	0.984694	0.416165	1	0.563246	0.665609	0.257782	1	-0.568824	0.840707
SCO0584	SCO0584	putative cytochrome P450	-0.516697	0.999994	0.912319	0.243735	0.403636	0.936422	-0.507732	0.759587	0.294022	1	0.395839	1	0.141168	1	1.38025	0.0072118	0.415648	1	-0.557186	0.589158	0.580227	0.948006	0.329326	0.929295	0.515812	0.775929	0.628215	0.742518
SCO0585	SCO0585	putative ATP/GTP binding protein	-0.421994	0.999994	0.939751	0.827909	1.28455	0.550725	-1.0526	0.683214	0.0750927	1	0.0494134	1	-0.189648	1	-0.679679	1	-0.272564	1	-0.165809	1	0.906448	0.758673	1.31537	0.14645	0.173529	1	1.78031	0.298699
SCO0586	SCO0586	conserved hypothetical protein SCF55.10c	0.653923	0.999994	0.518111	1	-1.60939	0.605518	0.297568	0.999999	0.463784	1	0.190587	1	0.369809	1	-1.56265	0.76589	0.290105	1	-0.876832	0.738344	1.00383	0.89308	0.755624	0.733805	-0.502185	0.983416	0.143481	1
SCO0587	SCO0587	conserved hypothetical protein SCF55.11c	-0.534826	0.999994	0.701651	0.845552	-1.60554	0.430407	0.627425	0.853818	0.827913	1	0.491336	1	0.719569	1	-0.584364	1	0.214976	1	-0.81961	0.655408	0.0403074	1	0.539857	0.803584	0.0506132	1	-0.261555	1
SCO0588	SCO0588	putative sensor kinase	-0.338611	0.999994	0.376156	0.993674	0.107261	1	-0.0899729	0.999999	0.245091	1	0.504866	1	-0.175693	1	0.234594	1	0.565441	0.927646	-0.654103	0.435129	-0.207536	1	-0.23538	1	0.548765	0.727045	0.279786	1
SCO0589	SCO0589	putative lysR-family transcriptional regulator	-0.767533	0.736512	0.244312	1	-0.271652	1	0.284784	0.999647	-0.143075	1	-0.684042	0.728146	-0.096072	1	0.11727	1	0.285434	1	-0.349	0.857383	-0.537834	0.996899	-0.581938	0.564862	0.29183	1	0.103501	1
SCO0590	SCO0590	putative oxidoreductase	0.627489	0.828437	1.03151	0.0684289	0.953991	0.120884	-0.0255329	0.999999	-0.393895	1	0.413006	1	0.423713	1	0.231609	1	0.333168	1	0.527691	0.652983	0.107437	1	0.357957	0.925471	0.410894	0.943171	0.82258	0.368184
SCO0591	SCO0591	putative lysozyme precursor	0.328248	0.999994	0.111002	1	0.12991	1	-0.136699	0.999999	0.440797	1	0.570494	0.904133	0.107228	1	0.597802	0.914474	0.241031	1	-0.362038	1	0.644806	0.755509	-0.306036	1	1.28542	0.00120558	0.828958	0.273583
SCO0592	SCO0592	hypothetical protein SCF55.16c	0.32236	0.999994	0.727066	0.54402	0.312723	1	-0.420651	0.865112	-0.0383694	1	0.476626	1	-0.335228	1	1.5557	0.0178742	0.397261	1	-1.49248	0.00900073	0.0523933	1	-1.27041	0.0363896	1.4696	0.0236887	0.783683	0.564233
SCO0593	SCO0593	hypothetical protein SCF55.17c	0.475043	0.999994	0.504251	0.831344	0.00230618	1	0.321739	0.965617	-0.0695772	1	0.294938	1	-0.61037	1	0.698357	0.706987	-0.226623	1	-1.29484	0.0296763	-0.210732	1	-1.2305	0.0459699	1.18782	0.100753	0.350587	1
SCO0594	SCO0594	putative methyltransferase	0.201527	0.999994	0.507667	0.987584	0.380734	1	-0.155531	0.999999	-0.0987924	1	0.0728353	1	-0.231625	1	0.0498332	1	0.0304234	1	-0.597332	0.523976	-0.29775	1	-0.6106	0.518572	0.688238	0.524493	0.633447	0.898586
SCO0595	SCO0595	conserved hypothetical protein	2.41515	0.000748613	1.47012	0.0582703	1.76544	0.0094291	0.332167	0.96766	0.819899	0.766277	1.6759	0.018878	1.36847	0.120976	1.2637	0.119271	0.513997	0.979854	0.358858	0.834641	0.348114	1	0.453764	0.745006	1.00474	0.288131	0.833035	0.571168
SCO0596	dpsA	putative DNA-binding protein	3.45357	1.34612e-08	3.40411	4.018e-09	3.41411	2.56483e-09	-0.142552	0.999999	-0.157919	1	2.60918	1.02805e-06	2.00719	0.000408485	2.57898	2.44797e-06	1.39445	0.0289929	1.09758	0.0613177	1.58035	0.0124138	1.42902	0.00694862	0.0959317	1	1.11433	0.185209
SCO0597	orfA	conserved hypothetical protein SCF55.21c	2.30449	2.49034e-06	1.44911	0.00442164	2.08534	3.41666e-06	-0.255336	0.999999	-0.394394	1	1.53651	0.00121573	1.35278	0.0183955	1.23393	0.0293659	0.686115	0.688953	0.169953	1	1.02906	0.148873	0.407453	0.840759	0.219716	1	0.928378	0.287301
SCO0598	arsJ	putative anti anti sigma factor	0.126964	0.999994	0.172537	1	-0.030599	1	-0.057826	0.999999	0.280608	1	-0.157084	1	0.0826462	1	0.534351	0.965272	-0.4026	1	-0.335974	0.97213	0.31652	1	-0.745888	0.23611	0.205013	1	0.219934	1
SCO0599	rsbA	putative regulator of sig8	-0.00672777	0.999994	0.266483	1	0.053575	1	-0.265256	0.999999	0.142757	1	-0.0251343	1	0.092803	1	0.547127	0.950855	-0.365077	1	-0.253616	1	0.187308	1	-0.509093	0.748068	0.478398	0.902568	0.324462	1
SCO0600	sigB	RNA polymerase sigma factor sig8	2.28341	4.57635e-07	1.79654	2.39854e-05	1.24898	0.0103888	-0.147575	0.999999	-0.312297	1	1.44222	0.0017644	0.612935	1	1.1007	0.0605254	0.658576	0.721654	0.446744	0.780133	0.494789	1	0.686025	0.377761	1.22777	0.0151582	1.2822	0.0213255
SCO0601	ku	putative secreted protein	1.82187	0.000139084	1.74947	5.81988e-05	1.19324	0.0212299	0.63536	0.569092	0.554775	1	1.13112	0.045135	0.984475	0.227587	1.33604	0.00520008	0.86385	0.295791	0.503951	0.697612	0.542178	1	0.462114	0.78659	1.81739	3.93742e-05	1.68309	0.000470997
SCO0602	SCO0602	conserved hypothetical protein SCF55.26	0.0299481	0.999994	-0.570963	0.732065	0.362326	0.993645	0.616146	0.604413	0.377099	1	-0.309497	1	0.719276	0.884507	0.384692	1	0.20271	1	-0.846284	0.148588	0.748113	0.554377	-0.488957	0.771443	2.10098	6.78305e-06	1.52489	0.00659512
SCO0603	SCO0603	putative amino transferase	0.189652	0.999994	0.785246	0.417796	0.716015	0.517796	0.97424	0.177114	0.7063	0.792255	0.415897	1	0.0873884	1	0.907006	0.311145	0.5943	0.853605	-0.806541	0.241657	-0.490942	1	-0.654726	0.452438	0.771859	0.408723	0.5155	0.894458
SCO0604	SCO0604	conserved hypothetical protein SCF55.28c	0.547581	0.931996	0.277071	1	0.297875	1	1.12553	0.0632624	0.135157	1	0.350291	1	0.0229329	1	-0.161431	1	0.328509	1	-0.470057	0.731346	0.278383	1	-0.127817	1	0.994942	0.126377	0.843742	0.396334
SCO0605	SCO0605	putative araC-family transcriptional regulator	0.359338	0.999994	-0.36756	1	0.487292	0.855345	1.01284	0.093882	0.741212	0.765346	0.10071	1	0.390999	1	-0.108487	1	0.438658	1	0.0854467	1	0.264015	1	0.226207	1	0.2317	1	0.759878	0.492571
SCO0606	SCO0606	hypothetical protein SCF55.30	0.829665	0.87457	0.770304	0.652971	1.05913	0.340711	1.53599	0.0539598	-0.226104	1	0.402956	1	0.936697	0.694044	-0.0832146	1	0.934328	0.432686	-0.527449	0.637358	-0.456686	1	-0.0718011	1	1.49825	0.0464193	1.1982	0.300087
SCO0607	SCO0607	hypothetical lipoportein SCF55.31	0.418389	0.999994	0.437173	0.972654	-0.0651729	1	-1.19742	0.300005	0.297647	1	-0.498702	1	0.0382734	1	0.521544	1	-0.0351858	1	-2.32229	0.00583394	-0.437113	1	-1.25753	0.180389	0.406063	0.95117	0.703568	0.835303
SCO0608	SCO0608	putative regulatory protein	0.445624	0.999994	0.464069	0.887741	0.614064	0.66674	-0.441558	0.8523	0.481943	1	-0.0328164	1	0.826166	0.742069	0.962378	0.26349	0.732361	0.646207	-1.13352	0.0412154	-0.726933	0.691076	-0.794064	0.274904	0.535753	0.748308	0.259493	1
SCO0609	SCO0609	putative integral membrane protein	0.697256	0.728785	0.344154	1	0.743434	0.454051	0.513358	0.768009	1.237	0.0642767	0.0601854	1	0.567453	1	0.968987	0.211396	0.616572	0.820763	-1.12856	0.0285308	-0.549834	0.983641	-1.05251	0.0537895	0.951688	0.170504	0.477563	0.955064
SCO0610	SCO0610	putative gntR-family transcriptional regulator	-0.662693	0.809411	-0.201151	1	0.0491331	1	0.869391	0.263025	0.925801	0.408822	-0.744398	0.582132	0.217494	1	0.294202	1	0.0721623	1	-1.01014	0.0750691	-0.3532	1	-1.23693	0.0159217	0.893912	0.240994	0.409419	1
SCO0611	SCO0611	putative membrane protein	-0.628769	0.865691	0.0984803	1	0.129861	1	0.675317	0.527074	0.59581	0.972701	-0.648654	0.766415	-0.341528	1	0.050302	1	-0.228615	1	-1.10766	0.0376448	-0.31974	1	-1.20218	0.0208051	1.1965	0.0420298	0.44883	0.985103
SCO0612	SCO0612	putative secreted protein	0.952906	0.900128	0.598245	0.924562	0.516981	0.950297	-0.406873	0.998716	0.337714	1	0.15394	1	0.0282914	1	-0.594985	1	0.0208807	1	-0.596149	0.62557	-0.0708884	1	-0.181568	1	1.33043	0.20895	0.952183	0.651849
SCO0613	arcA	arginine deiminase	-0.109498	0.999994	-0.314605	1	-0.505383	0.819067	0.102952	0.999999	0.239712	1	-0.51808	0.974894	0.294493	1	-0.519994	0.954005	0.0548615	1	-0.550249	0.603742	0.474388	1	0.118612	1	0.505525	0.780354	0.201878	1
SCO0614	SCO0614	hypothetical protein SCF55.38c	-0.861584	0.903299	0.0989559	1	-1.39676	0.237193	0.594132	0.75036	-0.433223	1	-2.75092	0.0312014	0.517749	1	-0.566098	0.986834	0.766338	0.701179	-1.23832	0.109611	0.366493	1	-0.425448	0.786496	0.949994	0.376244	0.0831899	1
SCO0615	SCO0615	putative secreted protein	-0.106343	0.999994	0.166167	1	-0.171995	1	0.783076	0.377882	0.893372	0.474281	0.188411	1	0.152261	1	0.691431	0.69738	0.706183	0.697727	-2.82099	1.46078e-07	-0.0214388	1	-1.49248	0.00267255	1.05389	0.110348	-0.200553	1
SCO0616	SCO0616	conserved hypothetical protein SCF55.40c	0.387285	0.999994	1.60824	0.034574	1.44526	0.064807	-0.0592794	0.999999	0.646517	0.945524	2.05026	0.00112193	0.790588	0.968253	0.686933	0.777145	1.54358	0.0454092	-2.12242	0.000817706	-0.142832	1	1.00483	0.159115	0.453851	0.84744	0.69263	0.750399
SCO0617	SCO0617	hypothetical protein	1.69133	0.176009	2.71053	0.000473836	2.68208	0.000396007	-0.352633	0.946404	0.96934	0.550472	2.6169	4.84666e-05	0.722888	1	0.730367	0.742351	1.65437	0.0331598	-1.56509	0.0273714	0.638286	0.902689	2.25515	0.000201449	0.041165	1	1.6728	0.104074
SCO0618	SCO0618	conserved hypothetical protein SCF56.02	0.619131	0.875755	0.190317	1	0.850704	0.352382	1.60396	0.00481041	-0.152918	1	-0.0008866	1	0.803641	0.802058	0.24028	1	1.21283	0.0731855	0.488416	0.692453	-0.723946	0.700138	0.104934	1	0.799681	0.386666	0.521091	0.886216
SCO0619	SCO0619	putative membrane protein	-0.362365	0.999994	0.536204	0.814355	0.382152	0.956928	1.07977	0.209281	-0.316558	1	-0.377561	1	0.0564665	1	0.631436	0.843487	0.647163	0.833942	-0.902313	0.246564	-1.34142	0.136554	-1.14327	0.107671	0.691617	0.5959	0.0406427	1
SCO0620	SCO0620	conserved hypothetical protein SCF56.04c	-0.0528325	0.999994	-0.306674	1	-0.335019	1	0.633334	0.551945	-0.0537145	1	-0.344037	1	-0.414951	1	0.0112367	1	-0.335653	1	-0.789135	0.17306	0.13746	1	-0.836275	0.128924	-0.0592758	1	-0.407641	1
SCO0621	SCO0621	conserved hypothetical protein SCF56.05	1.11168	0.36966	1.1523	0.167673	1.7059	0.0077667	0.803778	0.438637	-0.549863	1	0.162463	1	0.3657	1	0.485481	0.99242	0.829415	0.559559	0.648425	0.490007	-1.2262	0.234933	0.202834	0.991747	-0.014405	1	0.624385	0.786836
SCO0622	SCO0622	putative tetR-family transcriptional regulator	-0.852028	0.290204	-0.662298	0.509741	-0.661652	0.515629	0.192041	0.999999	-0.0555926	1	-0.426362	1	-0.00633287	1	-0.408459	1	0.0550542	1	1.20807	0.000839425	-0.897502	0.171106	0.48381	0.79149	-0.452567	0.935579	-0.469337	1
SCO0623	SCO0623	putative membrane transport protein	-0.346113	0.999994	-0.148822	1	-0.990808	0.10631	-0.846529	0.262941	-0.519437	1	0.0364709	1	0.177673	1	-0.534848	0.944001	0.135411	1	1.7749	3.1438e-05	-0.563339	0.960851	1.40522	0.00182166	-1.16479	0.0340198	-1.05468	0.117703
SCO0624	SCO0624	putative secreted protein	-1.10538	0.426301	-0.633633	0.724106	-1.25237	0.0904253	0.226817	0.999999	0.59197	0.986278	0.137283	1	0.720374	0.997669	-0.184153	1	0.0114874	1	0.0167445	1	-1.21323	0.188867	-0.0649535	1	0.307097	0.983416	-0.715206	0.714724
SCO0625	SCO0625	putative transporter protein	-1.34009	0.479933	-0.4998	0.878718	-0.424269	0.924479	-0.208852	0.999999	0.111291	1	-0.686418	0.804435	-0.203498	1	-1.29965	0.248107	-0.0135656	1	-0.190466	0.990136	0.35782	1	0.0548823	1	-0.502351	0.80422	0.179053	1
SCO0626	SCO0626	hypothetical protein SCF56.10c	-0.494082	0.999994	-0.206769	1	0.358641	1	0.472806	0.865112	0.0701866	1	0.250703	1	0.900455	0.952278	-0.442488	1	0.451871	1	-0.0634439	1	-0.219018	1	-0.0747995	1	-0.476817	0.877007	-0.231179	1
SCO0627	SCO0627	putative ATP utilising protein	0.284004	0.999994	0.47461	0.87064	0.328767	1	0.997076	0.18783	0.91	0.497087	-0.200829	1	-0.323297	1	0.542893	0.921729	-0.655182	0.773681	-1.03578	0.0921296	0.326151	1	-1.5189	0.0044176	1.0171	0.1746	1.35139	0.0625233
SCO0628	SCO0628	putative secreted protein	0.600671	0.87637	0.243604	1	0.236305	1	1.01887	0.117573	0.703082	0.77942	-0.149095	1	-0.537056	1	-0.824718	0.417637	-0.865032	0.362234	-1.03065	0.0610679	0.0691252	1	-0.892751	0.149551	0.699281	0.503033	0.911996	0.301616
SCO0629	SCO0629	putative transcriptional regulator	-0.335244	0.999994	0.725941	0.610666	1.24969	0.128363	0.82545	0.406653	-0.0500384	1	-0.382131	1	0.167122	1	0.760698	0.652991	0.593481	0.891034	-0.768053	0.348174	-1.17679	0.204852	-1.23086	0.0622033	0.734994	0.525391	0.803657	0.599028
SCO0630	SCO0630	putative acetyltransferase	-1.59256	0.0387836	-1.99349	0.000648841	-1.60243	0.00685962	0.524057	0.748715	0.180701	1	-1.41135	0.0311784	-0.64344	1	-1.01246	0.267616	-0.878818	0.442677	-0.0530639	1	-0.354828	1	-1.19676	0.0518963	-0.538076	0.743461	-0.332796	1
SCO0631	SCO0631	hypothetical protein SCF65.15c	-2.04962	0.00114379	-2.66618	1.08965e-06	-2.02657	5.4929e-05	-0.138143	0.999999	-0.165936	1	-1.16601	0.0880387	-0.829401	0.703648	-1.78534	0.00142688	-1.22443	0.0562781	0.833495	0.21352	0.286337	1	-0.474721	0.721239	-0.71026	0.500157	-0.223404	1
SCO0632	SCO0632	putative RNA polymerase sigma factor	0.366298	0.999994	-0.170113	1	-0.221387	1	0.812056	0.35703	0.385906	1	-0.930606	0.358029	0.421776	1	0.027878	1	0.0734744	1	0.0494314	1	-0.0592609	1	0.148008	1	-0.0543978	1	0.193512	1
SCO0633	SCO0633	putative membrane protein	-0.332337	0.999994	-0.20797	1	0.473608	0.857151	0.110785	0.999999	-0.957789	0.573066	-0.986287	0.382055	0.29328	1	-0.216027	1	0.323151	1	0.278756	0.913979	-0.0807976	1	0.170986	1	-0.323986	0.969386	0.0883951	1
SCO0634	NA	NA	-0.714959	0.90553	-0.295673	1	0.173018	1	0.388114	0.895624	0.0158624	1	-0.974524	0.392734	-0.609665	1	-0.0835318	1	-0.727243	0.688953	0.0921488	1	-0.599599	0.925528	-0.723284	0.420407	-0.0193812	1	0.949656	0.38011
SCO0635	SCO0635	conserved hypothetical protein SCF56.19	-0.672602	0.934066	0.574352	0.77311	1.04136	0.258017	0.698107	0.539686	-0.046472	1	-0.570185	0.922116	0.380609	1	1.3408	0.084529	0.79036	0.629762	-0.983791	0.160267	-0.690083	0.798978	-1.47832	0.0159026	0.573067	0.708782	0.657232	0.766043
SCO0636	SCO0636	putative ABC transporter ATP-binding protein	-0.443687	0.999994	-0.563715	0.748365	-0.603592	0.672332	0.233807	0.999999	0.489395	1	-0.939949	0.198392	-0.681643	0.99647	-0.620969	0.782039	-1.11596	0.0600672	-1.04327	0.0364343	0.0504534	1	-1.12445	0.0196487	0.718446	0.447563	0.624633	0.742172
SCO0637	SCO0637	conserved hypothetical protein SCF56.21	-0.2873	0.999994	0.511541	0.871293	0.249231	1	0.247185	0.999999	0.343877	1	-0.251936	1	-0.357146	1	0.200354	1	-0.36513	1	-0.574327	0.570464	0.0204492	1	-0.612654	0.495343	0.605983	0.632896	0.60708	0.757326
SCO0638	SCO0638	putative lipoprotein	-1.26219	0.148006	-1.05201	0.147063	-0.599413	0.681537	0.046441	0.999999	0.200005	1	-1.20432	0.083359	-0.509458	1	-0.606725	0.816397	-0.477528	1	-0.782075	0.256086	-0.221735	1	-1.04949	0.0608853	0.784864	0.374713	0.372526	1
SCO0639	SCO0639	putative integral membrane protein	-0.333039	0.999994	0.285768	1	-0.143335	1	-0.306068	0.999999	-0.342829	1	-0.625781	0.758391	-0.327094	1	0.505355	1	-0.473398	1	-0.797573	0.142009	-0.719939	0.560065	-1.14174	0.00361349	0.662751	0.506646	0.563736	0.848254
SCO0640	SCO0640	conserved hypothetical protein SCF56.24c	-0.2194	0.999994	0.156527	1	-0.41965	0.996828	-0.343625	0.999999	-0.184236	1	-0.578796	0.886556	-0.240205	1	0.558452	0.914787	-0.541886	0.968242	-0.475061	0.774104	-0.209982	1	-0.802945	0.153221	0.192742	1	0.410103	1
SCO0641	SCO0641	tellurium resistance protein	-0.260509	0.999994	0.280294	1	-0.675498	0.47282	-1.09613	0.00830028	-0.532559	1	0.0054745	1	-0.466342	1	0.499238	1	-0.862031	0.160952	-0.507363	0.737512	0.192768	1	-0.349048	1	0.788346	0.208915	0.542251	0.901936
SCO0642	SCO0642	conserved hypothetical protein SCF91.02c	-0.894124	0.360069	0.519615	0.827909	-0.0615245	1	-0.302714	0.999999	-0.0488319	1	-0.302483	1	-0.495014	1	0.623481	0.777145	-0.419384	1	-0.516204	0.669447	-0.33358	1	-0.770023	0.249035	1.16907	0.0251271	0.906702	0.265143
SCO0643	SCO0643	putative secreted cellulose-binding protein.	-1.39682	0.514496	-0.96654	0.479465	-0.565017	0.814476	0.361505	0.946836	-0.389303	1	-0.729819	0.820143	-0.565713	1	-1.04266	0.275686	-1.25025	0.117611	-1.71622	0.00160365	0.573998	0.945835	-1.83725	0.000903214	2.92062	6.78305e-06	2.10541	0.00275697
SCO0644	SCO0644	putative membrane protein.	-0.559943	0.999994	-0.293088	1	-0.452603	0.9439	-1.65008	0.0653817	-2.28232	0.0158231	-2.47441	0.00315756	-0.269406	1	-0.795187	0.78453	-0.167909	1	-0.675265	0.561308	0.255279	1	-1.03988	0.267761	-1.27306	0.1746	0.247392	1
SCO0645	SCO0645	putative Zinc-containing dehydrogenase.	0.826319	0.452198	0.802555	0.303154	0.455679	0.920586	0.911494	0.151578	0.647797	0.865859	0.00593787	1	0.0448509	1	0.332256	1	0.0392569	1	-1.98788	6.94833e-07	-0.449626	1	-1.74813	1.345e-05	1.47887	0.000761185	0.525668	0.902816
SCO0646	SCO0646	putative TetR-family transcriptional regulator.	-0.637287	0.865691	0.0247678	1	0.253307	1	1.34318	0.0304874	1.01408	0.358448	0.115184	1	-0.0391523	1	0.420948	1	-0.150107	1	-0.346307	0.868676	-0.387112	1	-0.761921	0.318326	1.06679	0.126893	0.373266	1
SCO0647	SCO0647	short chain oxidoreductase	0.230143	0.999994	-0.406141	0.934292	0.444661	0.888774	1.14552	0.116614	0.541321	1	0.991309	0.273287	0.0781052	1	-0.430417	1	0.0245899	1	0.332511	0.872496	0.268648	1	0.152703	1	0.574367	0.699642	0.521336	0.884508
SCO0648	SCO0648	putative methyltransferase	0.120801	0.999994	0.713042	0.556477	1.016	0.207004	0.654084	0.5684	0.863133	0.556956	0.360174	1	0.0484541	1	0.717294	0.644953	0.274449	1	-0.214285	0.984694	-0.251184	1	-0.126459	1	0.661171	0.584436	1.44314	0.0404125
SCO0649	SCO0649	putative gas vesicle synthesis protein.	0.430041	0.999994	0.73077	0.687968	0.689607	0.70554	0.440916	0.869258	-0.605613	1	-0.498501	1	0.356288	1	0.599388	0.90773	0.41373	1	-0.302726	0.898662	-0.0684008	1	-0.404812	0.819072	0.353094	0.953825	0.674435	0.802323
SCO0650	gvpA2	putative gas vesicle synthesis protein.	-0.0499994	0.999994	0.684447	0.906961	1.55798	0.211029	0.0576304	0.999999	0.424875	1	0.514253	1	0.0842895	1	-0.381019	1	-0.703929	0.928575	-0.615193	0.707891	-1.22162	0.601472	-0.487995	0.824579	1.07257	0.52091	1.25683	0.473131
SCO0651	SCO0651	putative gas vesicle synthesis protein	-0.817332	0.999994	0.104156	1	-0.285893	1	0.909554	0.577303	0.5174	1	-0.674379	1	-0.345329	1	-0.711958	1	0.0667814	1	-0.00395093	1	-0.135543	1	-0.166625	1	0.345108	1	0.223719	1
SCO0652	SCO0652	putative gas vesicle synthesis protein.	-0.560224	0.999994	-1.32595	0.699091	-1.60907	0.54292	0.555315	0.965617	0.352934	1	-0.749036	1	0.377333	1	-0.341785	1	0.0451189	1	-0.450135	0.924547	-0.597897	1	-0.0146136	1	0.301174	1	-1.06983	0.8336
SCO0653	SCO0653	conserved hypothetical protein SCF91.13	-0.56306	0.999994	0.177353	1	-0.53417	0.900185	0.10694	0.999999	-0.377856	1	0.254291	1	0.466367	1	0.0771643	1	0.347576	1	0.0174106	1	-0.432675	1	-0.144678	1	0.364494	0.970369	-0.108558	1
SCO0654	SCO0654	conserved hypothetical protein SCF91.14.	-1.05179	0.559078	-0.79012	0.551791	-0.810609	0.51703	-0.0699519	0.999999	0.221768	1	0.17977	1	-0.249246	1	0.288382	1	-0.127134	1	0.125219	1	0.185482	1	0.517299	0.662629	0.0643423	1	0.0507692	1
SCO0655	gvpJ2	putative gas vesicle synthesis protein.	-0.974622	0.814864	-0.327961	1	0.0593884	1	0.379968	0.940694	0.807967	0.806681	0.267229	1	0.182019	1	0.709519	0.754777	0.096031	1	0.127701	1	0.609797	0.941387	0.330705	0.889473	0.0667047	1	0.051807	1
SCO0656	SCO0656	putative gas vesicle synthesis protein	1.74743	0.545198	2.03302	0.145899	2.65266	0.0142407	0.698865	0.737352	-0.354754	1	0.363549	1	0.494791	1	2.15664	0.0286377	1.18579	0.495191	-0.599881	0.67027	-1.47764	0.318636	-1.04234	0.338123	0.705615	0.70772	1.11135	0.741378
SCO0657	SCO0657	putative gas vesicle synthesis protein.	1.45343	0.882238	0.679409	1	1.14123	0.755072	1.54795	0.543607	0.893956	1	1.51563	0.706836	-0.958877	1	0.198398	1	0.120297	1	-0.114176	1	-0.284658	1	-0.315688	1	1.25038	0.67993	1.63543	0.509166
SCO0658	SCO0658	putative gas vesicle synthesis protein.	0.489102	0.999994	0.354815	1	0.61013	0.850032	0.0407163	0.999999	1.02132	0.778267	0.484203	1	-0.00793492	1	-0.100598	1	0.313198	1	0.328708	0.908773	0.652007	0.969931	0.407554	0.859313	0.450892	0.94064	0.356407	1
SCO0659	SCO0659	putative DeoR-family transcriptional regulator.	-0.118395	0.999994	0.198347	1	0.61982	0.642759	0.728494	0.416363	0.476859	1	0.176599	1	0.242801	1	0.562286	0.898431	0.151436	1	-0.0313699	1	-0.0293563	1	-0.559657	0.602813	0.567888	0.705719	0.271581	1
SCO0660	SCO0660	probable solute-binding lipoprotein.	0.162623	0.999994	-0.589447	0.80438	0.297801	1	0.608201	0.614841	0.473423	1	0.610708	0.816045	0.808311	0.694044	0.481242	1	0.198456	1	0.369974	0.904952	0.50399	1	0.127536	1	0.402446	0.915981	-0.358788	1
SCO0661	SCO0661	putative binding protein dependent transportprotein.	-0.516907	0.999994	0.0417848	1	-0.403732	0.961726	-0.0364845	0.999999	0.277784	1	-0.123053	1	0.153444	1	-0.411532	1	0.0363104	1	1.41478	0.0169619	0.425627	1	1.18232	0.0651027	-0.519811	0.767998	-0.201407	1
SCO0662	SCO0662	putative binding protein dependent transportprotein.	0.404522	0.999994	0.466285	0.901779	0.444973	0.90187	0.230503	0.999999	0.64802	1	0.441548	1	0.464513	1	0.198843	1	0.544068	0.976539	0.962013	0.262809	0.398619	1	0.40386	0.838903	-0.121616	1	-0.473069	0.974102
SCO0663	SCO0663	putative 2-hydroxyacid-family dehydrogenase.	-0.133508	0.999994	-0.301803	1	0.132936	1	0.454109	0.856042	0.395323	1	0.357124	1	-0.102376	1	0.374916	1	0.717555	0.720626	1.04843	0.137945	-0.255826	1	0.894524	0.257023	0.25244	1	-0.470763	0.950508
SCO0664	SCO0664	conserved hypothetical protein	-0.569091	0.908644	0.107796	1	0.155448	1	0.44623	0.88415	0.310272	1	0.417303	1	0.384647	1	0.19798	1	0.494677	1	0.593499	0.544521	-0.0910352	1	0.164934	1	0.45439	0.95117	-0.306785	1
SCO0665	SCO0665	putative secreted protein	-1.41284	0.76488	-0.693695	0.858127	0.174502	1	0.415112	0.962715	0.867626	0.884848	-1.26266	0.620361	0.905578	1	0.473252	1	0.0306467	1	-0.32626	0.90375	-0.356142	1	-0.689728	0.598298	0.647556	0.750835	-0.293301	1
SCO0666	SCO0666	catalase (EC 1.11.1.6).	2.73921	2.75368e-08	2.36962	1.67456e-07	3.03153	2.58305e-10	1.62184	0.00152942	1.25959	0.0545484	4.10469	6.32323e-14	1.6558	0.000573507	1.48135	0.00269771	1.8435	3.71158e-05	1.22095	0.00937195	0.691001	0.71779	2.18748	3.78801e-07	0.681981	0.529402	0.92269	0.290291
SCO0667	SCO0667	putative secreted protein	0.40681	0.999994	1.15602	0.0495895	1.06012	0.0900244	0.710852	0.455685	0.309072	1	0.198796	1	0.15251	1	0.414967	1	0.349767	1	0.737912	0.299669	-0.76901	0.587772	0.432355	0.80284	-0.110844	1	0.90839	0.305815
SCO0668	SCO0668	putative flavoprotein	0.13339	0.999994	0.914388	0.298562	0.824578	0.400533	1.48012	0.0167747	0.943969	0.474281	0.192588	1	-0.0869541	1	0.339798	1	0.370897	1	0.12853	1	-1.521	0.0280237	-0.143783	1	0.957978	0.234461	1.13608	0.173312
SCO0669	SCO0669	putative TetR-family transcriptional regulator.	0.643491	0.787828	0.207074	1	-0.187071	1	0.259244	0.999999	0.140388	1	-0.0274518	1	-0.425536	1	-0.220193	1	-0.663008	0.703537	-1.43387	0.000263176	-0.453249	1	-1.20155	0.00449034	1.24162	0.00652788	0.262798	1
SCO0670	SCO0670	glycerol-3-phosphate dehydrogenase	-0.229599	0.999994	0.384726	0.997132	-0.113589	1	-0.303967	0.999999	-0.108025	1	-0.342581	1	-0.428198	1	0.112836	1	0.218789	1	-1.20269	0.00897252	-0.742096	0.58979	-1.20663	0.00935428	0.99301	0.100611	-0.0435381	1
SCO0671	SCO0671	hypothetical protein SCF91.31c.	-0.365196	0.999994	-0.373793	1	-0.463663	0.955988	-0.140761	0.999999	0.494095	1	0.104782	1	0.446262	1	0.346395	1	0.182958	1	-1.04855	0.0416931	0.602245	0.893008	-0.815106	0.203158	0.613882	0.630262	-0.44526	1
SCO0672	SCO0672	putative anti-sigma factor antagonist	-0.0602064	0.999994	-0.217354	1	0.261765	1	-0.190446	0.999999	-0.175276	1	0.0740925	1	-0.11338	1	-0.489527	1	-0.0720819	1	-0.0611076	1	0.337126	1	-0.124019	1	-0.451866	0.910192	0.036813	1
SCO0673	SCO0673	hypothetical protein SCF91.33c.	0.662416	0.772683	0.338167	1	0.829088	0.282592	0.449661	0.867963	0.706764	0.745756	0.672337	0.673809	-0.195514	1	0.221064	1	0.149282	1	-0.695217	0.351931	0.547525	0.994818	-0.424079	0.829534	0.0632066	1	0.426897	1
SCO0674	SCO0674	secreted endo-1,4-beta-xylanase (EC 3.2.1.8).	-0.614944	0.991867	-0.799689	0.594055	-0.889778	0.494683	1.23481	0.167866	1.0308	0.538817	-0.263549	1	0.104052	1	-1.39927	0.162639	-0.105345	1	-0.192202	0.987971	-0.0529765	1	0.083584	1	0.603453	0.71403	0.506011	0.918155
SCO0675	SCO0675	conserved hypothetical protein SCF91.35.	0.761863	0.957576	0.395825	1	0.857445	0.588448	0.523364	0.799222	0.196443	1	-0.409397	1	1.33562	0.420092	1.38155	0.205721	1.02209	0.510425	-0.107409	1	-0.191767	1	-0.292043	0.928904	0.22974	1	0.244294	1
SCO0676	SCO0676	putative integral membrane sensor protein	0.754346	0.509645	0.358539	1	0.434382	0.989587	-0.273351	0.999999	-0.336314	1	0.0627121	1	-0.0989908	1	-0.0699374	1	-0.188338	1	-0.850442	0.0871856	-0.0909658	1	-0.583472	0.559314	0.156354	1	0.285533	1
SCO0677	SCO0677	secreted chitosanase	0.580012	0.895976	0.451074	0.934537	0.30885	1	-0.25023	0.999999	-0.462841	1	0.716927	0.57104	0.72389	0.864814	0.641733	0.736073	0.289093	1	0.924237	0.0863076	0.443305	1	1.04457	0.034402	-0.494805	0.821448	-0.168866	1
SCO0678	SCO0678	hypothetical protein SCF91.38c.	3.89005	2.09572e-07	2.92093	2.30611e-05	4.01702	1.60419e-08	0.531697	0.767986	-0.0206542	1	3.92975	1.53557e-08	2.95334	1.56676e-05	2.3294	0.000485284	2.15361	0.00111009	1.44155	0.025033	2.05725	0.00436439	2.19906	0.00028445	-0.0704131	1	0.989906	0.45543
SCO0679	SCO0679	hypothetical protein SCF91.39.	2.1594	0.315877	3.86031	0.00117298	4.90656	2.92876e-05	0.582437	0.895624	-0.740163	1	2.79862	0.0116905	0.903895	1	2.70246	0.0160209	2.02913	0.117562	-0.131043	1	-1.2513	0.585463	-0.0496341	1	1.54808	0.252301	2.00507	0.265143
SCO0680	SCO0680	putative transmembrane efflux protein.	2.4328	6.843e-05	2.78017	1.08965e-06	3.39097	8.66872e-09	0.566255	0.687804	0.0169925	1	2.14821	6.49509e-05	0.905332	0.641054	1.88102	0.000978173	1.38433	0.0358648	-0.0839608	1	-0.320318	1	0.171407	1	1.02243	0.178401	1.43019	0.0569415
SCO0681	SCO0681	putative ferredoxin/ferredoxin-NADP reductase(putative secreted protein)	-0.348938	0.999994	0.36552	0.990057	-1.35058	0.117368	-1.37434	0.114217	-0.601645	1	-0.00777171	1	-0.00227348	1	0.109679	1	-0.0737784	1	0.835046	0.354163	-0.170134	1	0.951934	0.266667	-0.962651	0.370974	-0.911422	0.527405
SCO0682	SCO0682	hypothetical protein SCF15.03c	-0.387354	0.999994	0.379918	0.984715	-0.255948	1	-0.872424	0.46299	0.0592285	1	0.981074	0.479012	0.122569	1	0.466269	1	0.447717	1	0.410672	0.80834	0.173213	1	0.673595	0.544441	-0.714772	0.62964	-0.396716	1
SCO0683	SCO0683	hypothetical protein	-2.23253	0.202799	0.698379	0.706489	0.332188	1	-0.97856	0.46299	-0.154231	1	0.826956	0.687433	0.209615	1	1.28074	0.286902	1.23736	0.321385	-0.0231084	1	-1.8614	0.0924084	-0.173244	1	0.133262	1	-0.505585	0.985509
SCO0684	SCO0684	hypothetical protein SCF15.05c	-2.08468	0.311535	-0.0732246	1	0.145175	1	-0.898034	0.536684	-0.360578	1	0.24291	1	0.48759	1	0.685816	0.902319	1.33782	0.272907	-0.0161844	1	-0.735688	0.912007	0.295585	0.939502	-0.154042	1	-0.235405	1
SCO0685	SCO0685	hypothetical protein SCF15.06c	-0.216561	0.999994	-0.907392	0.878899	1.55287	0.306333	-0.589404	0.847978	-0.870688	0.972701	0.121129	1	1.00605	1	0.868091	0.900393	2.33716	0.0489657	-0.0679094	1	-0.0923553	1	0.873622	0.507453	-0.777429	0.70536	0.360805	1
SCO0686	SCO0686	putative membrane protein	2.71952	9.07207e-07	1.49024	0.0118884	1.96383	0.000138183	0.351884	0.940448	0.0965248	1	2.20523	1.44808e-05	1.24505	0.10435	0.642101	0.769664	0.905274	0.355071	0.481358	0.69423	0.6456	0.833166	1.5165	0.00289757	0.134177	1	0.578309	0.817076
SCO0687	SCO0687	probable oxidoreductase	1.99945	0.000300687	1.33057	0.0248313	1.67181	0.00111258	-0.155958	0.999999	0.0207337	1	1.23232	0.0439697	0.497886	1	0.828571	0.426425	0.387295	1	-0.118933	1	-0.0270995	1	0.655618	0.450883	0.143144	1	0.918992	0.338828
SCO0688	SCO0688	hypothetical protein SCF15.09	-0.425146	0.999994	0.182383	1	0.11161	1	-0.838463	0.193056	-0.30447	1	-0.415286	1	0.0251981	1	0.534975	0.964264	0.0637798	1	0.319495	0.983659	-0.612765	0.857599	0.127243	1	-0.775344	0.285237	-0.590565	0.789054
SCO0689	SCO0689	putative oxidoreductase, iron-sulphur bindingsubunit	1.2285	0.0379708	-0.167397	1	0.797714	0.317713	-0.115621	0.999999	-0.110269	1	1.25205	0.0165779	0.119788	1	-0.0649182	1	0.296679	1	0.70839	0.336138	-0.29043	1	1.06475	0.0357596	-0.184723	1	-0.178729	1
SCO0690	SCO0690	possible oxidoreductase, molybdopterin bindingsubunit	2.65077	6.09951e-05	0.784916	0.518844	2.45945	3.75226e-05	1.27432	0.19015	0.29448	1	3.48138	3.90131e-07	0.821673	0.881463	0.304143	1	1.14629	0.210358	0.290782	0.903988	-0.0290502	1	1.18634	0.0732193	1.43629	0.0931088	0.285305	1
SCO0691	SCO0691	putative oxidoreductase	1.30829	0.0116861	0.289656	1	1.83947	2.11488e-06	1.51651	0.000559735	0.817023	0.478395	1.46905	0.000443546	0.448416	1	0.192039	1	0.77477	0.434814	0.548838	0.616145	0.123991	1	0.712856	0.312845	0.105354	1	0.373763	1
SCO0692	SCO0692	putative membrane protein.	-0.90209	0.983081	1.18562	0.309149	1.38114	0.136756	0.210427	0.999999	0.183804	1	0.112615	1	0.066307	1	0.0894564	1	0.639177	0.808317	0.130385	1	-0.637813	0.893008	0.688608	0.436453	0.49538	0.813952	1.32417	0.229937
SCO0693	SCO0693	putative membrane protein.	2.20413	0.00214356	1.38879	0.0725144	2.49086	2.56462e-05	0.685133	0.569092	0.168999	1	1.54295	0.0191745	0.547501	1	0.815637	0.577347	1.14508	0.197319	-0.0218891	1	-0.38508	1	0.916078	0.207479	0.107712	1	0.571141	0.854814
SCO0694	SCO0694	hypothetical protein SCF42.04.	-0.0575928	0.999994	-0.246155	1	0.0704425	1	-0.483179	0.797942	-0.109117	1	-0.341525	1	-0.474525	1	-0.271475	1	-0.158754	1	-0.832198	0.253847	0.148359	1	0.0192697	1	-1.12468	0.0878251	-0.751631	0.560908
SCO0695	SCO0695	conserved hypothetical protein SCF42.05.	-0.121396	0.999994	0.620707	0.636461	0.70812	0.463527	0.187803	0.999999	0.727848	0.672477	-0.0684512	1	-0.411771	1	0.492219	1	0.151145	1	0.349131	0.927509	-0.3829	1	0.0520447	1	-0.551498	0.737016	0.0684775	1
SCO0696	SCO0696	putative integral membrane protein.	0.186975	0.999994	0.605833	0.668242	0.617342	0.643124	0.221354	0.999999	0.544319	1	0.145181	1	0.0189023	1	-0.0480039	1	-0.107894	1	-0.14992	1	0.312938	1	0.160936	1	-0.334437	1	-0.0974458	1
SCO0697	NA	putative AraC-family regulator (pseudogene)	1.5257	0.0026767	2.34463	1.87646e-08	1.82315	9.76681e-06	0.27609	0.999999	0.800461	0.524718	1.81254	6.8238e-06	1.17444	0.0338091	1.42052	0.00135017	0.800372	0.388184	0.520706	0.667278	0.885097	0.260306	1.39827	0.000510905	0.362639	0.991988	1.21374	0.0333186
SCO0698	SCO0698	hypothetical protein SCF42.08c.	2.55007	2.95761e-06	3.20273	1.20798e-09	2.6639	8.121e-08	-0.384047	0.995764	-0.171533	1	2.21939	1.07422e-06	1.30213	0.0349986	2.01717	1.57918e-05	1.18952	0.0508201	0.817615	0.21539	0.917442	0.309241	1.72896	0.000107161	0.00629625	1	1.43567	0.0297097
SCO0699	SCO0699	hypothetical protein SCF42.09c	-0.225374	0.999994	-0.910602	0.554474	-0.122625	1	0.0300242	0.999999	0.0944611	1	0.113616	1	-0.234493	1	-0.0563899	1	-0.586613	0.928247	-0.364957	0.843429	0.753303	0.749489	0.605317	0.575129	0.944133	0.426254	0.441798	0.998532
SCO0700	SCO0700	probable ABC transporter protein, ATP-bindingcomponent.	-0.367881	0.999994	0.0763348	1	-0.00870714	1	-1.34081	0.00585045	-0.300062	1	0.300365	1	-0.343878	1	-0.113157	1	-0.0481519	1	0.0597356	1	0.631817	0.812455	0.39482	1	0.769993	0.316311	0.291243	1
SCO0701	SCO0701	hypothetical protein SCF42.11c.	0.184909	0.999994	0.725208	0.42952	0.459878	0.918602	-1.47973	0.00168395	-0.286084	1	0.564941	0.914457	-0.153909	1	0.414641	1	0.0689042	1	-0.386524	0.877785	-0.0369375	1	0.665467	0.405329	-0.0133627	1	0.141668	1
SCO0702	SCO0702	putative regulator	-0.327776	0.999994	0.989903	0.0684289	0.783539	0.306168	-0.133075	0.999999	0.138591	1	0.0876501	1	-0.73225	0.815393	0.657215	0.685393	0.104098	1	-0.853983	0.116354	-0.767732	0.488076	-0.721717	0.29382	0.432836	0.935311	0.402237	1
SCO0703	SCO0703	putative regulator	-0.064679	0.999994	0.138161	1	0.224671	1	-1.19097	0.017562	-0.496067	1	0.362883	1	0.0758158	1	0.953143	0.15667	-0.254591	1	-0.059173	1	0.319349	1	0.143518	1	-0.720394	0.431934	-0.598328	0.78085
SCO0704	NA	putative DNA-binding protein (pseudogene).	-0.0923303	0.999994	-0.00502281	1	0.165	1	-0.286963	0.999999	0.497197	1	0.0261126	1	-0.282018	1	0.667983	0.629564	-0.39849	1	-0.523283	0.692408	0.562575	0.97972	-0.473564	0.81465	-0.0841804	1	0.160013	1
SCO0705	SCO0705	conserved hypothetical protein	0.301969	0.999994	0.68156	0.431934	0.323398	1	-0.518257	0.823128	0.488346	1	0.218045	1	-0.528342	1	0.488848	1	-0.102379	1	-0.91705	0.02393	0.474038	1	0.167062	1	-0.185277	1	0.26958	1
SCO0706	SCO0706	putative lipoprotein.	-0.336436	0.999994	0.0563135	1	0.661599	0.713948	0.678491	0.57732	0.87497	0.640243	-0.270676	1	-0.978861	0.641054	-0.819177	0.584556	-0.905233	0.463855	-0.914498	0.243112	1.21753	0.128325	0.390952	0.821858	0.390657	0.919478	1.60112	0.0495872
SCO0707	SCO0707	putative branched-chain amino acid ABC transportpermease.	-1.71308	0.658946	-0.43033	1	-0.0180185	1	-0.0855081	0.999999	0.208741	1	-0.287764	1	-0.0863014	1	0.243223	1	0.5886	0.971445	-0.679205	0.61003	0.455861	1	-0.106075	1	0.350943	0.984626	0.476867	1
SCO0708	SCO0708	putative branched-chain amino acid ABC transportprotein.	-0.732068	0.999994	0.62228	0.861426	1.06302	0.414738	0.778129	0.671715	1.39835	0.382905	0.649825	0.974831	0.303399	1	0.036364	1	0.354828	1	-0.238846	0.967623	0.426911	1	0.0732236	1	1.00468	0.444862	1.1342	0.426004
SCO0709	SCO0709	putative branched-chain amino acid transportATP-binding protein.	0.0604514	0.999994	-0.723024	0.848585	0.282624	1	0.579765	0.77084	0.386175	1	-0.200494	1	-0.193628	1	0.189712	1	-0.368612	1	-0.764338	0.491883	0.649034	0.912641	-0.233792	0.981056	0.238739	1	0.779299	0.745091
SCO0710	SCO0710	putative branched-chain amino acid transportATP-binding protein.	1.7042	0.479683	1.58671	0.290501	1.79589	0.156415	1.15635	0.300395	1.00812	0.697478	0.0643905	1	0.166626	1	0.0343378	1	-0.227165	1	-0.902301	0.38521	0.188935	1	0.0875664	1	0.662487	0.716644	2.14259	0.0894545
SCO0711	SCO0711	hypothetical protein	-0.22798	0.999994	-1.21099	0.530151	-0.132051	1	0.81369	0.570103	0.219636	1	-0.714849	0.94344	1.19492	0.641911	0.291763	1	1.66818	0.0863712	-0.61035	0.617544	-0.0437014	1	-0.233533	0.979874	0.820333	0.559602	-0.0610164	1
SCO0712	SCO0712	putative transcriptional activator	-0.521549	0.999994	0.0864391	1	0.790562	0.599918	1.02209	0.295953	-0.0182458	1	-0.377114	1	-0.115739	1	0.517772	0.993949	1.07081	0.352719	-0.208753	0.977926	-1.49397	0.138762	-0.75068	0.445451	0.462813	0.849855	0.66854	0.808751
SCO0713	SCO0713	lipase (putative secreted protein)	-1.34582	0.67714	0.107565	1	-0.409824	0.975543	0.744657	0.532021	0.690566	0.91273	-0.978545	0.506616	-0.237843	1	-0.414562	1	0.171394	1	-1.66114	0.0362291	0.479864	1	-0.673679	0.532039	-0.0129234	1	0.516586	0.938826
SCO0714	SCO0714	putative oxidoreductase	-0.234065	0.999994	1.32738	0.0379523	1.46878	0.0133319	0.646306	0.576974	0.471668	1	-0.0895713	1	0.213742	1	1.3687	0.0339127	0.710101	0.69291	-0.111675	1	-0.650909	0.829628	-0.565846	0.590538	0.596103	0.671535	1.13143	0.180945
SCO0715	SCO0715	hypothetical protein SCF42.25c.	-0.441156	0.999994	0.381439	1	0.29834	1	0.199246	0.999999	0.380741	1	-0.119049	1	-0.367211	1	0.267097	1	-0.0238975	1	-0.364361	0.967252	-0.171739	1	-0.555559	0.717419	0.554733	0.7341	0.686179	0.608063
SCO0716	SCO0716	putative glycosyl hydrolase (putative secretedprotein)	-0.823993	0.991867	1.84838	0.0238012	1.39644	0.132865	1.32336	0.160196	1.31676	0.337316	1.43234	0.124036	-0.196019	1	0.144374	1	1.28911	0.140728	0.859201	0.346334	1.14019	0.352312	2.12229	0.00110196	0.0931225	1	1.2291	0.302282
SCO0717	SCO0717	putative integral membrane protein	0.473201	0.999994	0.819016	0.474352	1.65698	0.00902403	1.28707	0.0812955	0.97315	0.500803	0.99908	0.317644	0.877952	0.692186	0.592156	0.85373	1.26342	0.069318	0.464489	0.713679	0.590566	0.924536	0.751762	0.349333	0.722051	0.53791	1.13417	0.24633
SCO0718	SCO0718	hypothetical protein SCF42.28.	1.27493	0.311326	0.273661	1	1.7465	0.0115951	0.736563	0.574477	0.0947639	1	1.75487	0.015388	1.56668	0.0912923	0.930575	0.518813	0.849827	0.617485	0.12112	1	0.31178	1	0.265329	0.94187	0.480542	0.836768	-0.133499	1
SCO0719	SCO0719	conserved hypothetical protein SCF42.29c	2.32364	6.61754e-05	2.21896	3.01472e-05	2.67021	2.77494e-07	0.038563	0.999999	0.741725	0.739927	1.55093	0.00333846	1.63401	0.00495758	1.56384	0.0053386	1.29442	0.0412319	0.214414	0.98487	0.608507	0.89308	1.28131	0.0136001	-0.149528	1	0.992705	0.306364
SCO0720	SCO0720	putative integral membrane protein.	-0.309144	0.999994	1.80187	0.00510557	0.808225	0.482858	-0.93561	0.276185	0.279233	1	-1.20336	0.116723	-0.519061	1	0.92215	0.393533	-0.837502	0.568574	-2.66087	1.07051e-05	-1.09132	0.236669	-1.82832	0.00146127	-0.122707	1	0.999544	0.359504
SCO0721	SCO0721	putative glycosyl transferase	2.50971	4.19379e-06	1.80508	0.000650807	2.07432	3.70928e-05	0.86248	0.286665	0.366981	1	1.52625	0.00420225	0.416851	1	0.0735994	1	0.715052	0.668033	0.0859437	1	-0.00368835	1	1.07002	0.066137	-0.468768	0.830063	0.698195	0.650269
SCO0722	SCO0722	putative hydrolase	3.5383	1.6994e-06	2.65921	0.000142702	3.10209	4.78844e-06	-0.0646844	0.999999	0.0873465	1	1.78858	0.00786213	0.63419	1	-0.0279993	1	0.732861	0.720626	0.462887	0.752777	0.649951	0.927339	2.28642	0.000310163	-0.896758	0.438462	1.19751	0.3075
SCO0723	SCO0723	conserved hypothetical protein	0.390706	0.999994	0.567429	0.740039	1.24705	0.0382039	0.535355	0.731533	0.20971	1	0.683773	0.700892	0.2708	1	0.965811	0.260555	0.580306	0.887204	0.00632798	1	-0.516486	1	-0.57344	0.575605	0.392622	0.919904	0.37689	1
SCO0724	SCO0724	putative transcriptional regulator	0.258996	0.999994	-0.146486	1	-0.0287198	1	-0.310765	0.999999	0.00599739	1	0.164304	1	0.183208	1	-0.101445	1	-0.240698	1	-0.140271	1	0.170656	1	-0.0807148	1	0.0696463	1	-0.0618266	1
SCO0725	SCO0725	hypothetical protein 3SC5B7.03	-0.52257	0.964899	-0.888342	0.312352	-0.323237	1	0.0645242	0.999999	-0.0787471	1	-0.368819	1	0.000706902	1	0.200708	1	0.279631	1	0.147045	1	-0.0511122	1	-0.200941	1	0.318399	0.991533	0.590635	0.794399
SCO0726	SCO0726	putative oxidoreductase	0.0639204	0.999994	0.246624	1	0.363646	1	-0.0569776	0.999999	0.00799422	1	-0.194621	1	-0.121468	1	0.426321	1	0.147471	1	-0.0648267	1	0.058047	1	-0.241543	1	0.119125	1	0.681989	0.603917
SCO0727	SCO0727	hypothetical protein 3SC5B7.05c	-0.0358195	0.999994	0.0839415	1	-0.101769	1	-0.277534	0.999999	0.0554885	1	-0.0715281	1	-0.121281	1	0.194195	1	0.00111423	1	-0.101114	1	0.0478552	1	0.158014	1	-0.163598	1	-0.165999	1
SCO0728	SCO0728	putative regulatory protein	-0.310892	0.999994	0.083128	1	0.251904	1	0.565185	0.684423	0.378523	1	0.262032	1	-0.414055	1	0.068131	1	-0.334981	1	-0.999974	0.044736	-0.0811776	1	-1.18183	0.00941595	1.37099	0.00322417	0.286164	1
SCO0729	SCO0729	conserved hypothetical protein	0.279637	0.999994	0.427491	0.926749	0.144187	1	0.441797	0.848315	0.40009	1	-0.200971	1	-0.0691009	1	0.880986	0.380287	0.207654	1	-2.2347	7.04757e-06	0.426745	1	-2.3137	4.6933e-06	2.43111	7.56445e-06	0.928218	0.337791
SCO0730	SCO0730	conserved hypothetical protein	0.445637	0.999994	0.32899	1	0.337228	1	0.0883559	0.999999	0.159856	1	-0.207072	1	0.116174	1	0.891922	0.263233	0.294024	1	-2.0659	8.86413e-07	0.359483	1	-2.02395	1.69131e-06	1.9976	8.2354e-06	0.56294	0.840676
SCO0731	SCO0731	putative transferase	0.495534	0.999994	0.0740113	1	0.274863	1	0.0239089	0.999999	-0.00533983	1	-0.152686	1	0.412413	1	0.981863	0.353507	0.624904	0.845157	-2.59428	1.57114e-05	0.393897	1	-2.36273	7.2254e-05	2.68472	3.93742e-05	0.588218	0.827299
SCO0732	SCO0732	putative secreted protease	-1.27817	0.051626	-0.643224	0.607079	-0.484753	0.862066	0.176827	0.999999	0.511249	1	-0.96082	0.187803	-1.09935	0.157759	-0.297757	1	-0.582172	0.881409	-1.48406	0.000855481	-0.398639	1	-1.68796	0.000133601	0.242058	1	0.0494363	1
SCO0733	SCO0733	hypothetical protein	-1.05116	0.1496	-0.946652	0.134165	-0.691732	0.50768	0.259133	0.999999	0.651289	0.862723	-0.732356	0.533678	-1.07954	0.123853	-0.549723	0.921005	-0.855345	0.318691	-1.13982	0.0131874	-0.53263	1	-1.47204	0.000468329	-0.134426	1	-0.207733	1
SCO0734	SCO0734	putative transcriptional repressor	-0.440164	0.999994	-0.901201	0.259022	-1.06606	0.110182	-0.223377	0.999999	-0.199973	1	-1.68536	0.000919282	-0.434778	1	-0.572923	0.873588	-0.503316	0.997321	-1.57685	0.000865745	0.920326	0.291652	-0.998978	0.0829436	-0.0294287	1	-0.343187	1
SCO0735	SCO0735	putative oxidoreductase	-0.719646	0.68854	-0.313126	1	-1.17947	0.0403091	0.135883	0.999999	0.76124	0.673058	-1.46677	0.00480042	-1.1749	0.117802	0.202903	1	-1.20895	0.0540473	-2.37453	3.89797e-07	0.27133	1	-2.33598	6.37475e-07	-0.0996017	1	-0.328308	1
SCO0736	SCO0736	putative secreted protein	-0.547082	0.934066	-0.549387	0.775639	-1.41588	0.00126184	-0.318524	0.999999	0.378741	1	-0.999473	0.106157	-0.861991	0.52905	0.27077	1	-1.18142	0.0289929	-2.12382	2.14149e-07	0.476594	1	-1.80455	9.09304e-06	-0.381166	0.976551	-0.799518	0.409385
SCO0737	SCO0737	putative oxidoreductase	0.507382	0.999994	0.348456	1	-0.0143872	1	-0.794484	0.349194	-0.999757	0.302838	-0.384701	1	0.350709	1	-0.28479	1	0.336995	1	-0.695154	0.362482	-0.587729	0.918241	0.0505413	1	0.103745	1	0.156007	1
SCO0738	SCO0738	putative secreted protein	-0.216118	0.999994	0.0567722	1	-0.0688617	1	-0.420484	0.948088	0.276867	1	0.222331	1	-0.112788	1	0.459163	1	-0.165519	1	-0.506685	0.78499	0.0411282	1	0.164863	1	0.2394	1	-0.0491158	1
SCO0739	SCO0739	putative oxidoreductase	-0.479617	0.999994	0.133837	1	-0.352725	1	-0.270201	0.999999	0.411122	1	-0.240125	1	-0.132377	1	0.308008	1	-0.145927	1	-0.728371	0.20719	-0.402208	1	-0.552659	0.645714	0.115562	1	-0.107366	1
SCO0740	SCO0740	putative hydrolase	0.175517	0.999994	0.711824	0.410706	-0.478892	0.916866	-0.792568	0.246299	0.316867	1	-0.396634	1	-0.351764	1	0.259935	1	-0.345913	1	-0.587938	0.537435	-0.0974103	1	-0.228317	1	-0.470799	0.895898	-0.298972	1
SCO0741	SCO0741	putative oxidoreductase	0.146703	0.999994	0.380625	1	-0.728333	0.297956	-0.767573	0.206321	-0.0359551	1	-0.508366	1	-0.2177	1	0.119035	1	-0.368697	1	-0.336886	1	0.181758	1	-0.143148	1	-0.650852	0.497785	-0.443984	1
SCO0742	SCO0742	ABC transporter	-0.155461	0.999994	-0.127222	1	-0.189748	1	-0.763297	0.292696	-0.378965	1	-0.194939	1	-0.278469	1	0.488922	1	-0.430743	1	-0.39188	0.909858	0.340893	1	-0.684209	0.34211	-0.139153	1	-0.131942	1
SCO0743	SCO0743	putative secreted protein	-0.693381	0.815646	-0.821275	0.425681	-0.878988	0.352196	-0.362113	0.929598	-0.00252064	1	-1.18458	0.128497	-0.798769	0.862885	-0.0106582	1	-1.12913	0.177796	-0.696176	0.408841	0.263509	1	-0.985818	0.15496	-0.220913	1	0.148995	1
SCO0744	SCO0744	conserved hypothetical protein SCF81.03	0.58765	0.88828	-0.52393	0.809786	0.226848	1	-0.694943	0.482123	-0.6061	0.956523	0.357335	1	-0.116304	1	-0.247201	1	-0.277643	1	-0.799129	0.235712	0.617427	0.867347	-0.17439	1	-0.641338	0.593116	-0.302978	1
SCO0745	SCO0745	putative tetR-family transcriptional regulator	1.15534	0.232136	0.737541	0.517052	1.44917	0.0143602	-0.26429	0.999999	0.512994	1	1.06719	0.149831	-0.0657327	1	0.289916	1	0.549045	0.927646	-1.35026	0.0147051	0.431428	1	0.0291824	1	0.498154	0.791126	0.625989	0.763227
SCO0746	SCO0746	putative serine/threonine protein kinase(putative secreted protein)	-0.600227	0.921993	-0.341837	0.994032	-0.932448	0.328865	0.698301	0.538056	0.943248	0.511118	-0.147111	1	-0.690399	1	-0.354253	1	-0.521907	0.967773	-1.71307	0.00252702	1.02745	0.247608	-1.51472	0.00918214	1.16973	0.10624	0.432714	0.992642
SCO0747	SCO0747	conserved hypothetical protein SCF81.06c	-1.35372	0.0766606	0.121173	1	0.185229	1	0.213054	0.999999	0.359898	1	0.312975	1	0.139927	1	1.06052	0.125038	0.461648	1	-0.492783	0.696073	0.00809159	1	-0.789781	0.251257	1.07528	0.0827699	-0.158959	1
SCO0748	SCO0748	putative hydrolase	-1.0254	0.182497	-0.151949	1	-1.27691	0.00722523	-0.0994289	0.999999	0.413039	1	-1.56449	0.000365318	-0.218218	1	0.524204	0.967812	-0.325412	1	-1.34024	0.00130831	0.0403063	1	-1.6124	7.4086e-05	0.651206	0.554774	-0.247792	1
SCO0749	SCO0749	putative dehydratase	-0.78466	0.527145	-0.391074	1	-0.785823	0.316158	-0.179275	0.999999	0.613305	0.93133	-0.816633	0.335845	-0.267062	1	0.3098	1	-0.459636	1	-0.958353	0.0517985	0.497679	1	-1.37267	0.000764361	0.610918	0.630262	-0.145012	1
SCO0750	SCO0750	hypothetical protein SCF81.09c	3.61035	1.35875e-07	3.08659	1.3105e-06	4.51035	5.5551e-11	1.07508	0.195618	0.992766	0.479046	3.37743	1.80032e-08	1.83714	0.00429687	1.72132	0.0058441	2.25977	6.91451e-05	0.676128	0.43263	1.09227	0.208925	1.20484	0.0414275	0.912344	0.325293	1.41302	0.118425
SCO0751	SCO0751	putative regulatory protein	-0.629413	0.919862	-0.810906	0.49392	0.00749041	1	0.21297	0.999999	0.209835	1	-0.648879	0.791047	-0.187748	1	-0.486003	0.988651	-0.124061	1	-1.21134	0.0362291	0.202217	1	-0.971592	0.139058	0.907071	0.279805	0.9182	0.402212
SCO0752	SCO0752	protease precursor	-0.7507	0.999994	-0.181125	1	-0.0546771	1	-2.27986	0.0446718	-3.62589	0.00513297	-3.80336	0.00104599	0.287887	1	-0.275621	1	-0.0454565	1	-0.90373	0.600881	-0.663482	1	-0.671856	0.764358	-1.97783	0.0465941	-0.00109827	1
SCO0753	SCO0753	hypothetical protein SCF81.12	-0.287226	0.999994	0.214307	1	-0.176948	1	-2.17146	3.39175e-06	-1.35249	0.0117043	-0.440846	1	-0.723964	0.867439	-0.0310101	1	-0.531299	0.971445	2.27105	8.37578e-08	-0.0459803	1	0.852044	0.158594	-1.76593	7.39596e-05	-0.169038	1
SCO0754	SCO0754	putative secreted protein	-0.210942	0.999994	-0.508808	0.836887	-0.960788	0.348974	-0.461623	0.831523	0.483957	1	-1.71385	0.0439697	-1.07279	0.567543	-1.76337	0.0395785	-0.357843	1	0.927942	0.228318	-0.0375781	1	-0.218825	0.982569	-0.789389	0.492631	0.177854	1
SCO0755	SCO0755	putative ABC transporter	-0.898284	0.489884	-0.31832	1	-0.976504	0.185047	-0.309548	0.979628	0.247905	1	-0.734492	0.625093	-0.422441	1	-0.217372	1	-0.133111	1	0.601229	0.520306	-0.0495897	1	0.0968418	1	-0.554671	0.716129	-0.254365	1
SCO0756	SCO0756	putative ABC transporter	-1.24137	0.0797292	-0.159063	1	-0.40666	1	-0.506324	0.819109	-0.133516	1	-0.683305	0.670698	-0.617599	1	-0.147833	1	-0.374993	1	0.799782	0.213401	-0.0485519	1	0.0885079	1	-0.514569	0.843833	0.0103474	1
SCO0757	SCO0757	putative phosphatase	1.13526	0.478504	1.72099	0.023617	2.44447	0.000204547	1.89924	0.0179671	1.05346	0.590042	2.2668	0.0017644	1.99455	0.00533124	2.16276	0.00112453	2.42193	0.000136615	1.81517	0.00221036	0.244956	1	1.71618	0.00475845	1.18661	0.223237	0.725927	0.729561
SCO0758	SCO0758	hypothetical protein SCF81.17	0.918402	0.702778	1.44198	0.0665934	1.62463	0.020675	0.551916	0.799546	0.433664	1	1.99162	0.00365753	2.16618	0.000767462	2.11501	0.000905144	2.21059	0.000222123	1.87109	0.000765502	0.727654	0.763365	2.01955	0.000277245	0.577151	0.74635	0.260522	1
SCO0759	SCO0759	hypothetical protein SCF81.18	2.75781	9.96526e-09	2.62367	5.00456e-09	2.83761	4.33476e-10	0.335219	0.997322	1.28864	0.0190209	2.13753	2.52957e-07	1.22721	0.0313318	1.48206	0.00138732	1.10085	0.0570214	0.761701	0.248428	1.06212	0.0965277	1.21099	0.00720746	-0.0389639	1	1.11118	0.101664
SCO0760	SCO0760	putative methyltransferase	1.91869	0.000434234	2.96732	4.54526e-09	2.67313	3.22864e-08	0.0302204	0.999999	1.62158	0.00217666	1.18398	0.0449184	1.18139	0.109636	2.30133	1.45286e-06	1.4184	0.00933622	0.209474	1	0.713949	0.684594	0.766763	0.281492	-0.218417	1	0.956784	0.287301
SCO0761	SCO0761	hypothetical protein SCF81.20	1.43812	0.0243115	3.50901	5.91687e-11	2.02831	1.72729e-05	-0.357465	0.959233	2.07602	1.87537e-05	1.88341	3.72895e-05	0.74172	0.881463	2.74382	1.50901e-08	0.831812	0.423964	-0.280143	0.946357	1.25681	0.0432198	0.744966	0.311044	-0.445528	0.87135	0.978502	0.260843
SCO0762	sti1	protease inhibitor precursor	0.164891	0.999994	3.81967	1.28199e-08	2.501	3.2353e-05	-1.92067	0.00325636	1.22889	0.214666	2.01497	0.00100512	-0.111664	1	3.19547	9.78238e-07	0.857267	0.524987	-1.72812	0.00297569	1.21404	0.164263	1.3601	0.0263336	-0.911551	0.322467	0.798195	0.557245
SCO0763	SCO0763	putative oxidoreductase	0.336895	0.999994	1.11953	0.0229385	0.846952	0.214784	-0.253383	0.999999	0.0162845	1	0.285748	1	-0.47506	1	0.308444	1	-0.326349	1	-1.4347	0.000256151	-0.112382	1	-1.00581	0.0338695	0.920788	0.123612	0.729062	0.510576
SCO0764	SCO0764	putative hydrolase	-0.606331	0.852588	0.845229	0.157037	-0.541782	0.804553	-0.769031	0.265355	0.387552	1	-0.701935	0.529608	-0.513648	1	0.584618	0.85373	-0.400215	1	-0.298676	1	-0.0763964	1	-0.246416	1	0.0573085	1	0.694452	0.535057
SCO0765	SCO0765	secreted endoglucanase	-0.719284	0.759154	-0.097123	1	-0.614199	0.668926	0.319095	0.983524	0.965812	0.363438	-1.04307	0.192539	-0.560708	1	0.0564679	1	-0.593826	0.854971	-1.49874	0.00248208	0.665655	0.776825	-1.01315	0.0845775	0.71965	0.482198	0.775462	0.514529
SCO0766	SCO0766	putative secreted beta-galactosidase	-0.211515	0.999994	-0.75894	0.608703	0.0700624	1	0.803411	0.446085	0.51936	1	0.0402726	1	-0.161866	1	-0.630512	0.81876	-0.356096	1	-0.287596	0.905017	-0.270294	1	-0.409956	0.797573	0.824746	0.428438	1.05224	0.3075
SCO0767	SCO0767	hypothetical protein	-0.358519	0.999994	0.476478	0.918437	-0.0395788	1	-0.237237	0.999999	0.0265872	1	0.21499	1	-0.563924	1	0.198336	1	-0.388841	1	-1.08456	0.0132167	-0.141923	1	-0.666061	0.392188	0.660517	0.529246	0.362277	1
SCO0768	SCO0768	putative lipoprotein	0.507504	0.978543	0.754763	0.438315	1.06038	0.101067	-0.0194435	0.999999	0.00638834	1	0.179389	1	-0.0302768	1	0.876601	0.344281	0.255391	1	-1.67195	0.000310083	-0.272992	1	-1.55023	0.0011172	0.973626	0.15826	0.319868	1
SCO0769	SCO0769	putative aldo/keto reductase	0.684661	0.652168	0.341787	1	0.10052	1	-0.90058	0.0949579	-0.441036	1	0.0300934	1	-0.067049	1	0.518598	1	-0.180293	1	-1.59931	2.57146e-06	0.33479	1	-0.788824	0.148106	0.400295	1	-0.133193	1
SCO0770	SCO0770	putative membrane protein	0.593545	0.880818	0.305953	1	0.514522	0.823937	1.03008	0.0709723	0.656099	0.85025	-0.420951	1	-0.241427	1	0.387408	1	-0.0118713	1	-0.191479	1	-0.204589	1	-0.143696	1	-0.250253	1	0.578132	0.812956
SCO0771	SCO0771	conserved hypothetical protein	1.06645	0.371797	0.344853	0.994418	0.343148	0.985121	1.76556	0.00662226	1.05229	0.410496	0.649387	0.805101	-0.355599	1	0.182998	1	0.327032	1	0.0970517	1	0.104814	1	0.208457	0.989202	0.460666	0.835436	0.497822	0.914789
SCO0772	SCO0772	putative regulatory protein	0.296003	0.999994	0.155298	1	0.398314	0.945022	1.11595	0.0864685	0.868868	0.517213	-0.364815	1	-0.764628	0.868677	0.330334	1	-0.401394	1	-1.27036	0.0148336	0.0874221	1	-1.52412	0.00240211	0.986848	0.16591	0.970779	0.28414
SCO0773	SCO0773	putative ferredoxin	-0.344088	0.999994	1.03994	0.234344	0.931668	0.324341	0.468183	0.812584	0.208286	1	-0.0128974	1	-0.762843	0.980808	0.745322	0.637213	0.0491419	1	-1.27468	0.0289371	-0.249991	1	-1.998	0.000395092	1.21719	0.0773343	0.807874	0.548566
SCO0774	SCO0774	putative cytochrome P450	0.262193	0.999994	0.115182	1	-0.24379	1	0.798722	0.349194	0.785547	0.640243	0.142315	1	-1.04758	0.279017	0.0423892	1	-0.916252	0.297741	-1.88174	3.89201e-05	0.687684	0.713816	-1.3553	0.00459051	1.37328	0.0085649	0.842224	0.403207
SCO0775	SCO0775	conserved hypothetical protein	0.790341	0.584295	1.35288	0.0112014	0.774312	0.404733	0.20005	0.999999	1.03283	0.240103	0.778635	0.510298	0.351866	1	0.921284	0.227452	-0.382915	1	-0.501032	0.708837	0.880075	0.318636	-0.193848	1	0.735918	0.442867	0.933326	0.279911
SCO0776	SCO0776	putative integral membrane protein	3.10035	2.05027e-09	2.43749	8.28487e-08	3.17985	8.4954e-11	0.306685	0.999999	0.333565	1	1.73644	8.7127e-05	1.31962	0.0195017	1.01778	0.130445	0.821003	0.405178	1.21161	0.0099307	1.08458	0.103618	1.31819	0.0039664	-0.23605	1	1.15839	0.0887051
SCO0777	SCO0777	conserved hypothetical protein	2.61079	5.07564e-06	2.11725	8.07067e-05	2.61105	6.34582e-07	0.261756	0.999999	0.721286	0.792255	2.11367	3.88678e-05	1.29511	0.0831847	1.00044	0.233046	1.14609	0.117611	0.421435	0.772114	0.770726	0.6198	1.1374	0.0455218	0.411464	0.89162	0.992427	0.30242
SCO0778	SCO0778	putative integral membrane protein	3.1402	2.30945e-07	3.15458	3.70481e-08	3.09096	4.08348e-08	-0.230774	0.999999	0.11589	1	2.3209	8.19158e-06	1.42544	0.0402565	1.51269	0.0122106	1.12919	0.143053	0.479874	0.697134	0.784693	0.610843	1.04793	0.0864552	0.21719	1	1.16448	0.188549
SCO0779	SCO0779	conserved hypothetical protein	2.95798	7.5674e-09	3.00166	8.44276e-10	2.80605	2.77407e-09	-0.111927	0.999999	-0.0303747	1	2.13476	1.35861e-06	1.39149	0.0130011	1.70201	0.000333403	1.15951	0.0540473	0.390408	0.843429	0.883392	0.335858	1.00167	0.0639298	0.161407	1	0.999876	0.221496
SCO0780	SCO0780	putative zinc-binding oxidoreductase	1.69644	0.0024685	1.45057	0.00598971	1.54697	0.00174735	-0.468147	0.855171	-0.0595662	1	1.23036	0.0246579	0.557284	1	0.429468	1	0.809196	0.450238	0.474765	0.74343	0.335931	1	1.14552	0.0264614	-0.631354	0.611965	0.603608	0.884528
SCO0781	SCO0781	putative anti sigma factor antagonist	1.20022	0.0240941	2.93482	1.72496e-12	2.94331	1.20982e-12	-0.00555609	0.999999	1.8111	2.04519e-06	1.88197	1.39545e-07	0.313087	1	2.43833	8.15782e-11	1.89728	1.75347e-07	-0.136875	1	2.24995	2.67303e-09	1.70914	1.24975e-06	-0.0858914	1	1.05111	0.0708938
SCO0782	SCO0782	ribose-phosphate pyrophosphokinase	0.395879	0.999994	1.04743	0.0145483	0.960586	0.0382039	0.229121	0.999999	0.685645	0.706255	0.771695	0.317937	0.0514647	1	0.995732	0.0375857	0.537266	0.988338	0.124414	1	1.00569	0.0484	0.92767	0.0321586	-0.25571	1	0.21602	1
SCO0783	SCO0783	tetracycline resistance protein	-0.179196	0.999994	-0.167568	1	0.637286	0.905108	1.33343	0.366484	0.689636	1	0.128616	1	1.30144	0.862885	1.15368	0.664512	1.59363	0.367619	0.85088	0.581389	1.28247	0.6151	0.515981	0.849113	-0.638135	0.854885	0.26345	1
SCO0784	SCO0784	putative secreted protein	2.42843	0.0129755	2.6739	0.00126765	3.7947	2.81388e-06	-0.735135	0.617903	-0.525897	1	1.70527	0.0392598	0.127821	1	0.958052	0.608593	2.25124	0.00844211	0.103247	1	1.49567	0.181902	2.45048	0.00119389	-1.65368	0.0687518	0.324376	1
SCO0785	SCO0785	putative integral membrane protein	1.91004	0.0713288	2.16333	0.00528621	3.98735	9.2148e-09	-0.274153	0.999999	-0.675407	0.926304	1.57998	0.0120063	-0.238089	1	0.382088	1	1.68991	0.013953	-0.697553	0.461844	1.03401	0.318636	1.02807	0.139202	-0.39199	0.907197	1.33707	0.247492
SCO0786	SCO0786	putative integral membrane protein	3.30927	8.91293e-07	3.1864	3.55464e-07	4.44064	1.96146e-11	-0.537593	0.768009	0.602604	0.986204	3.20541	1.4353e-08	1.5861	0.0149031	1.86309	0.000978173	1.95943	0.00025686	-0.445704	0.739839	1.31123	0.0540331	2.0106	3.12932e-05	0.899671	0.327788	1.53557	0.0800359
SCO0787	SCO0787	putative secreted hydrolase	0.630357	0.794401	-0.28014	1	0.470885	0.944699	-0.0454913	0.999999	0.0688579	1	0.349614	1	0.0842113	1	0.0281665	1	-0.15823	1	-0.521534	0.697612	0.201386	1	-0.197253	1	0.568558	0.713373	0.414239	1
SCO0788	SCO0788	hypothetical protein 3SCF60.20c	0.542221	0.948352	-0.467826	0.935623	0.33177	1	-0.0795355	0.999999	-0.286218	1	0.593061	0.84686	0.437848	1	0.340658	1	-0.186618	1	-0.142076	1	0.458762	1	0.34387	0.976806	-0.0713666	1	-0.322032	1
SCO0789	SCO0789	conserved hypothetical protein	1.24398	0.259188	0.27803	1	1.12887	0.171479	1.4025	0.037276	0.714625	0.838616	0.676568	0.752946	0.539388	1	0.529934	0.944001	0.846109	0.508236	-0.938418	0.175915	0.660268	0.805398	0.043063	1	0.910226	0.302774	0.59857	0.812441
SCO0790	SCO0790	putative hydrolase	2.69853	0.00311444	2.03281	0.0213744	3.41715	3.74252e-06	1.96344	0.0140073	1.24654	0.407354	3.04641	9.51541e-06	1.99413	0.0124416	2.09456	0.00402075	2.02152	0.00508716	0.475078	0.721422	0.756925	0.754627	1.57364	0.0133925	0.821459	0.539225	1.04758	0.524231
SCO0791	SCO0791	putative integral membrane protein.	0.676835	0.852219	0.303001	1	1.31885	0.0456318	1.76631	0.0030913	0.941802	0.491578	1.58094	0.00809062	0.816356	0.807965	1.02699	0.231191	1.06037	0.203947	0.280672	0.922832	0.33771	1	0.632787	0.495364	0.636354	0.626716	0.592315	0.807054
SCO0792	SCO0792	hypothetical protein SCF43.03.	1.63636	0.0438464	0.881313	0.400099	2.18964	0.000242565	2.06069	0.00194918	0.893167	0.644298	2.53703	2.63317e-05	0.885343	0.732593	0.937316	0.386163	0.909936	0.431108	-0.526739	0.636798	0.0227233	1	0.362478	0.851492	1.64243	0.0147144	0.834244	0.536509
SCO0793	SCO0793	hypothetical protein SCF43.04c.	0.943322	0.401975	0.443743	0.906961	1.22792	0.0408026	1.03253	0.151578	0.806259	0.640243	1.30779	0.0324037	0.62962	1	0.483248	0.997868	0.732403	0.631662	0.0628788	1	0.314799	1	0.234433	0.989202	0.737025	0.473353	0.457023	0.972399
SCO0794	SCO0794	putative ROK family transcriptional regulator	0.374756	0.999994	0.267634	1	0.242231	1	0.146298	0.999999	-0.0407022	1	-0.531963	1	0.0446076	1	0.143277	1	-0.314984	1	-0.721529	0.219736	-0.0760506	1	-0.789308	0.124654	0.166106	1	0.469444	1
SCO0795	SCO0795	conserved hypothetical protein SCF43.06	0.340347	0.999994	-0.153819	1	-0.510897	0.870139	0.564052	0.757893	-0.240381	1	0.82825	0.661078	0.406287	1	-0.0393386	1	-0.0869102	1	0.72594	0.474992	1.53666	0.112062	0.0985289	1	-0.387142	0.935427	0.366129	1
SCO0796	SCO0796	putative integral membrane protein.	-0.2331	0.999994	-0.462497	0.888976	-0.586492	0.736465	1.21304	0.112213	0.546358	1	0.508254	0.992856	-0.00234442	1	-0.45727	1	-0.270513	1	0.153755	1	1.08306	0.285155	-0.340784	0.874397	-0.171058	1	0.365169	1
SCO0797	SCO0797	putative integral membrane protein.	0.10701	0.999994	0.400806	1	-0.177391	1	0.159772	0.999999	0.264598	1	-0.25563	1	0.349564	1	0.116301	1	0.185918	1	-1.60634	1.91662e-05	0.369422	1	-1.04229	0.0202903	0.257982	1	-0.223782	1
SCO0798	SCO0798	putative secreted protein	-0.345115	0.999994	1.14701	0.287129	-0.155224	1	-0.769994	0.575676	-0.65839	1	-0.131596	1	0.309358	1	0.179079	1	0.271009	1	-0.346622	0.87894	-0.190777	1	-0.50241	0.751574	-0.298788	1	0.100009	1
SCO0799	SCO0799	hypothetical protein SCF43.10c.	-0.642705	0.999994	2.16784	0.0884123	0.385637	1	-1.46611	0.325709	-1.77299	0.403398	0.00153545	1	0.313533	1	0.415932	1	0.468535	1	-0.152276	1	-1.04501	0.830623	-0.447766	0.902761	-0.594563	0.893449	0.487334	1
SCO0800	SCO0800	putative TetR-family transcriptional regulatoryprotein	0.00189324	0.999994	-0.597288	0.687968	0.285369	1	0.576838	0.66557	0.20782	1	-0.445958	1	-0.343303	1	-0.40986	1	-0.640225	0.765165	-0.672716	0.387437	-0.155524	1	-1.01486	0.0548139	0.522256	0.776235	0.565268	0.835172
SCO0801	SCO0801	putative cytochrome P450.	-0.392019	0.999994	0.459412	0.90868	0.562333	0.743787	0.180287	0.999999	0.406253	1	0.165256	1	0.0250745	1	0.653502	0.711356	0.409704	1	-0.532284	0.641802	-0.542645	1	-0.523008	0.67171	1.66105	0.000292807	0.863956	0.333803
SCO0802	SCO0802	conserved hypothetical protein SCF43.13c.	-0.37027	0.999994	-0.333003	1	-0.358069	1	-0.355567	0.957664	-0.220786	1	-0.261816	1	0.191181	1	0.511359	0.972817	0.166289	1	-0.493739	0.694756	-0.575802	0.940882	-0.524726	0.659446	0.561139	0.713429	-0.492662	0.936613
SCO0803	SCO0803	putative RNA polymerase sigma factor.	0.42143	0.999994	0.364864	1	0.555696	0.774808	0.0219537	0.999999	0.238032	1	0.352236	1	0.207088	1	0.481005	1	0.129201	1	0.101877	1	0.0212721	1	-0.221271	1	0.0394165	1	0.510546	0.971456
SCO0804	SCO0804	conserved hypothetical protein SCF43.15c.	0.290148	0.999994	0.956927	0.04603	0.441482	0.991895	-0.0811558	0.999999	0.229905	1	0.393482	1	0.194437	1	0.625192	0.743435	0.275048	1	-0.0349672	1	-0.124483	1	-0.00683507	1	-0.0373758	1	0.328806	1
SCO0805	SCO0805	putative prolyl aminopeptidase.	0.493634	0.999994	1.10254	0.030335	-0.0674926	1	-0.342156	0.999999	0.149557	1	0.33077	1	0.179825	1	0.563259	0.899055	0.40065	1	0.350189	0.925454	-0.397705	1	0.812816	0.175961	-0.271139	1	-0.0366833	1
SCO0806	SCO0806	putative LacI-family transcriptional regulatoryprotein	-0.489355	0.999994	-0.23263	1	-0.220355	1	0.332526	0.999999	0.472033	1	-0.648677	0.762703	-0.426527	1	-0.087774	1	-0.210744	1	0.641075	0.430978	-0.186561	1	0.361825	0.918474	-0.662547	0.530687	-0.12023	1
SCO0807	SCO0807	conserved hypothetical protein SCF43.18c.	-0.838952	0.952699	0.0567509	1	-0.489513	0.92739	-0.194758	0.999999	0.0470949	1	-0.0686063	1	0.47178	1	-0.123278	1	-0.168563	1	1.56967	0.159159	-0.590322	1	1.45428	0.223684	-1.35874	0.387996	-1.03879	0.563501
SCO0808	SCO0808	putative secreted solute-binding lipoprotein.	-0.316437	0.999994	-0.456044	0.942408	0.0211632	1	0.741544	0.592595	0.38373	1	-0.0880926	1	-0.505086	1	-0.696622	0.833156	-0.85058	0.664404	1.25628	0.126097	0.113385	1	0.578377	0.692996	-0.632004	0.745583	0.411882	1
SCO0809	SCO0809	putative ABC transporter permease.	-0.0566501	0.999994	-0.00527853	1	0.0252765	1	-0.266212	0.999999	-0.478134	1	-0.17956	1	0.876717	0.833478	-0.533177	0.99242	-0.66492	0.853605	0.446468	0.76353	0.120103	1	0.28613	0.937383	-0.366826	0.950216	0.439965	1
SCO0810	SCO0810	putative ABC transporter permease.	-0.635347	0.999994	0.366268	1	-0.871758	0.62586	0.16037	0.999999	0.0048718	1	-0.410389	1	0.388241	1	-0.742267	0.823995	-0.105756	1	-0.33644	0.885735	0.13942	1	-0.127536	1	-0.19898	1	0.541317	0.925173
SCO0811	rbsA1	putative ABC transporter ATP-binding protein	-0.0947222	0.999994	-0.845376	0.660643	-0.768755	0.693566	0.586174	0.762157	-0.085116	1	-0.935798	0.661078	0.713981	1	-0.421402	1	-0.350421	1	0.910475	0.340748	0.355217	1	-0.142976	1	-0.473031	0.880855	0.355787	1
SCO0812	SCO0812	putative sugar isomerase	0.43775	0.999994	-0.788003	0.596229	-0.234351	1	0.926154	0.404022	-0.292363	1	0.237632	1	1.45166	0.17419	-0.536432	0.989721	0.283479	1	1.59331	0.0234276	-0.644664	0.978062	0.326018	0.908631	-0.2857	1	-0.261608	1
SCO0813	SCO0813	putative oxidoreductase	0.386346	0.999994	-0.463384	0.882481	0.110775	1	1.06849	0.157827	0.441317	1	0.0468097	1	0.424374	1	-0.81444	0.540196	-0.0711834	1	1.36126	0.0178121	-0.395619	1	0.610023	0.541062	-0.633931	0.633607	0.193243	1
SCO0814	SCO0814	putative rhamnose kinase	0.0433004	0.999994	-0.178809	1	0.350343	0.97912	1.87151	0.0051132	0.316523	1	0.341142	1	0.260678	1	-0.249951	1	0.727246	0.708995	1.16683	0.0791483	-0.718681	0.815456	0.205557	0.990598	-0.0581409	1	-0.194474	1
SCO0815	SCO0815	conserved hypothetical protein	-0.649979	0.881409	-1.02428	0.259022	-1.1487	0.159659	-0.142638	0.999999	0.0311154	1	-0.464995	1	0.699661	1	0.255611	1	-0.00644523	1	0.0375316	1	0.521125	1	-0.258051	0.946817	-0.507066	0.786063	-1.08877	0.273672
SCO0816	SCO0816	putative iron-sulfur protein	-0.306152	0.999994	-0.450725	0.918437	-0.854887	0.272067	0.0822645	0.999999	0.47127	1	-0.532446	0.961748	0.0325113	1	-0.0952207	1	-0.404518	1	-0.327674	0.907052	0.221551	1	-0.464566	0.752706	-0.457775	0.865489	-0.493343	0.940595
SCO0817	SCO0817	conserved hypothetical protein	-0.547106	0.991867	-0.912012	0.267701	-0.797912	0.397579	-0.0933293	0.999999	0.517808	1	-0.574682	0.888019	0.323163	1	0.244489	1	-0.195069	1	-0.163719	1	0.420536	1	-0.0949725	1	-0.721996	0.493325	-0.847796	0.416329
SCO0818	SCO0818	putative ABC transporter ATP-binding protein	-0.639354	0.852308	-0.224221	1	-0.639594	0.62429	0.0865914	0.999999	0.261023	1	-0.647536	0.742221	0.639714	1	0.468731	1	0.462422	1	-0.294588	0.977431	0.271907	1	-0.334175	0.93602	-0.499979	0.89693	-0.590875	0.870987
SCO0819	SCO0819	putative transmembrane transport protein	-1.34929	0.189999	0.158765	1	-0.114399	1	0.062218	0.999999	0.532179	1	-0.821427	0.493905	0.38968	1	0.595952	0.843487	0.390434	1	-0.400371	0.791596	0.155689	1	-0.0666357	1	-0.287807	1	-0.125926	1
SCO0820	SCO0820	hypothetical protein SCF43A.10c	0.417009	0.999994	0.339592	1	0.0703715	1	0.145011	0.999999	0.19607	1	0.181828	1	-0.154501	1	0.273889	1	-0.339593	1	-1.09094	0.0155046	0.846647	0.309222	-0.789591	0.199138	0.396637	0.973642	-0.109207	1
SCO0821	SCO0821	putative threonine dehydratase	-0.20006	0.999994	0.645349	0.588824	-0.564362	0.742872	0.152614	0.999999	0.245921	1	0.254689	1	0.369213	1	0.338841	1	0.429199	1	0.282183	0.983659	-0.315065	1	0.580683	0.563268	0.260964	1	-0.0196786	1
SCO0822	SCO0822	putative DNA-binding protein	-0.0289375	0.999994	0.31715	1	-0.407534	0.981116	0.341659	0.999999	0.522491	1	-0.33911	1	0.520443	1	-0.104832	1	0.388478	1	0.0112032	1	-0.13893	1	0.27261	1	0.126588	1	-0.0405622	1
SCO0823	SCO0823	putative gntR-family transcriptional regulator	-0.506196	0.984904	0.43294	0.923913	0.223628	1	0.61841	0.60622	0.240927	1	-0.0671737	1	-0.0757371	1	0.0417015	1	0.0517269	1	-0.118812	1	-1.01153	0.247608	-0.945248	0.139773	0.423493	0.886946	-0.0923943	1
SCO0824	SCO0824	putative ABC transporter ATP-binding protein	-0.434766	0.999994	0.981618	0.149488	0.207578	1	0.682698	0.503781	0.617911	0.934438	-0.402702	1	-0.282762	1	-0.131884	1	-0.152269	1	-0.384682	0.84656	-1.19236	0.0675413	-0.942197	0.109949	0.790427	0.359179	0.535401	0.874214
SCO0825	SCO0825	putative transmembrane transport protein	-0.461635	0.999994	0.57054	0.73239	-0.0309375	1	0.521901	0.761618	0.307536	1	-0.397873	1	-0.376644	1	-0.233141	1	-0.25896	1	-0.320664	0.935857	-0.704474	0.678624	-0.610146	0.51392	0.396016	0.952571	0.310576	1
SCO0826	SCO0826	hypothetical protein	-0.0588003	0.999994	0.27972	1	-0.412401	0.940116	-0.0171018	0.999999	0.497796	1	0.252685	1	0.195371	1	-0.115015	1	0.0236526	1	0.474624	0.711756	0.403846	1	0.897733	0.156806	0.0205322	1	-0.129427	1
SCO0827	SCO0827	hypothetical protein SCF43A.17c	3.19343	4.07546e-05	2.7247	0.000161345	3.45667	7.02343e-07	2.16938	0.00229708	1.60904	0.0775582	2.58008	5.90577e-05	1.17586	0.330407	1.56829	0.0272037	1.28685	0.116376	0.37194	0.822155	0.518804	1	0.0873596	1	1.41838	0.0708673	1.81494	0.0497185
SCO0828	SCO0828	putative alkaline phosphatase	-0.368062	0.999994	-0.391677	0.968887	-1.02499	0.362456	1.03519	0.2452	0.886694	0.640243	-1.10246	0.348975	-0.242437	1	-1.30392	0.215182	-0.718321	0.756435	-0.516728	0.696073	0.296873	1	0.266909	0.943287	-0.520995	0.787165	0.358972	1
SCO0829	SCO0829	putative serine protease	-0.0698692	0.999994	0.406905	0.937814	-0.260823	1	0.496582	0.817357	0.563372	1	-0.8837	0.500021	-0.246465	1	-0.10861	1	-0.179047	1	-0.573832	0.583968	-0.209564	1	-0.119174	1	-0.0844281	1	0.235518	1
SCO0830	SCO0830	putative penicillin-binding protein	-0.165204	0.999994	-0.956963	0.713265	-0.6966	0.846769	0.826044	0.633913	0.777495	0.986278	-0.613622	1	0.720574	1	0.852227	0.901751	0.807399	0.907979	-0.737063	0.593582	-0.635268	1	0.175703	1	0.469862	0.915981	-0.809358	0.832859
SCO0831	SCO0831	conserved hypothetical protein	0.431067	0.999994	0.748513	0.699232	0.223838	1	-0.697025	0.687556	0.244572	1	-0.341945	1	0.0234072	1	-0.627562	1	0.751047	0.828068	-1.81842	0.0220995	-0.498661	1	-0.517455	0.703406	0.451432	0.866731	-0.140606	1
SCO0832	SCO0832	conserved hypothetical protein	-0.490424	0.999994	0.513118	0.846254	0.413131	0.930727	-8.66871e-05	0.999999	1.34548	0.172746	0.259142	1	0.664314	1	0.120354	1	0.352317	1	-1.71719	0.00480492	0.104675	1	-0.955705	0.187106	1.42954	0.0440397	-0.127639	1
SCO0833	SCO0833	hypothetical protein SCF43A.23c	1.1537	0.267209	1.0256	0.223538	1.18394	0.108002	0.184313	0.999999	-0.0131688	1	0.613574	0.840376	0.979432	0.599823	0.728435	0.681303	0.345333	1	-1.95409	0.000349952	0.159534	1	-1.45726	0.010558	0.855636	0.353313	-0.103092	1
SCO0834	SCO0834	hypothetical protein SCF43A.24c	2.17314	0.00290155	1.58653	0.0261004	1.94459	0.00275969	-0.303571	0.981028	-0.69906	0.879582	1.12778	0.198392	0.764035	0.996847	0.692999	0.754777	0.282788	1	-2.41072	7.32165e-05	0.557374	0.982373	-1.72378	0.0042583	0.540642	0.751865	0.49809	0.929435
SCO0835	SCO0835	putative methyltransferase	1.93882	0.00084628	1.91247	0.000200495	1.82758	0.000320276	0.566553	0.682033	0.724936	0.77942	1.64409	0.0018865	1.53857	0.00269511	1.75623	0.000175479	1.56726	0.000996981	1.82867	2.32504e-05	-0.327578	1	1.83768	2.61609e-05	1.1428	0.0788498	1.84493	0.00112704
SCO0836	SCO0836	conserved hypothetical protein	2.72568	2.93719e-09	3.03564	2.96455e-11	2.63813	6.23596e-10	0.737731	0.384968	0.416149	1	2.03099	5.52672e-07	1.33312	0.00599401	1.61157	0.000124287	1.26935	0.00713323	2.01428	2.58762e-07	0.268573	1	2.11858	8.3387e-08	1.00579	0.0788498	2.44889	2.3804e-08
SCO0837	SCO0837	hypothetical protein SCF43A.27c	0.267894	0.999994	0.644594	0.742001	2.20021	0.000784075	1.21341	0.198591	1.16099	0.431016	1.84923	0.0112149	0.98202	0.732593	1.24366	0.212733	1.54236	0.0553039	1.39481	0.0474281	0.536317	1	1.4101	0.0460109	-0.160908	1	0.0665655	1
SCO0838	SCO0838	conserved hypothetical protein	0.327683	0.999994	1.06319	0.101781	1.44373	0.00475848	0.162054	0.999999	0.0954481	1	0.778618	0.507406	0.17965	1	0.925605	0.282017	0.465491	1	-0.214809	0.990715	-0.332263	1	-0.119477	1	0.264049	1	-0.150878	1
SCO0839	SCO0839	putative transmembrane transport protein	0.231796	0.999994	0.141017	1	0.398119	1	-0.245837	0.999999	-0.419052	1	-0.426438	1	0.344222	1	0.106273	1	0.355512	1	0.542451	0.696569	0.0738586	1	0.348405	1	-0.362158	1	-0.209561	1
SCO0840	SCO0840	putative marR-family transcriptional regulator	-0.391646	0.999994	0.333807	1	0.263767	1	0.28667	0.999999	0.356673	1	0.0422162	1	0.346862	1	0.647156	0.699526	0.0830685	1	-0.124878	1	-0.0719328	1	-0.203638	1	-0.0746195	1	-0.0773289	1
SCO0841	SCO0841	putative oxidoreductase	1.58216	0.0186076	1.62683	0.00379407	2.11599	2.42421e-05	0.535005	0.730256	0.0358506	1	0.30716	1	0.579727	1	0.552674	0.904807	0.536137	0.949121	0.139931	1	0.452714	1	0.632717	0.487457	0.074012	1	0.926343	0.350835
SCO0842	SCO0842	putative deoxyribodipyrimidine photolyase	-0.959168	0.672169	-0.427344	0.926749	0.597653	0.706995	0.657447	0.587836	-0.439551	1	-0.0652149	1	0.34616	1	-0.234682	1	0.578697	0.893162	-0.46045	0.774104	-0.649702	0.829565	-0.536982	0.65885	1.32003	0.0465941	0.340856	1
SCO0843	SCO0843	hypothetical protein SCF43A.33c	-0.266993	0.999994	-0.213498	1	0.688132	0.639346	0.670736	0.657181	0.339473	1	1.02507	0.410612	0.144124	1	-0.622029	0.89428	-0.0142298	1	-0.0600609	1	0.360573	1	0.141588	1	0.811965	0.515688	0.170835	1
SCO0844	SCO0844	possible DNA-binding protein	1.50022	0.121845	0.410383	0.953815	1.87387	0.00351842	1.14205	0.225107	0.372137	1	1.9893	0.00344731	0.25075	1	-0.694677	0.75317	0.327698	1	-0.200219	0.981291	0.69288	0.779804	0.386598	0.822664	1.37417	0.0834393	1.1894	0.234543
SCO0845	SCO0845	hypothetical protein SCF43A.35c	2.07007	0.216949	1.08547	0.639422	2.76037	0.00467261	0.784804	0.819109	0.231238	1	2.83276	0.00565256	0.956363	0.988398	0.663297	0.962992	1.05445	0.555488	-0.652574	0.647346	1.14225	0.418695	-0.0829222	1	1.84458	0.133509	1.17864	0.601864
SCO0846	SCO0846	hypothetical protein SCF43A.36	-0.0380439	0.999994	0.323662	1	-0.230819	1	-0.432717	0.997022	-0.207894	1	-0.138092	1	-0.0585051	1	0.346226	1	-0.126158	1	-0.327757	1	0.0646992	1	-0.0223843	1	0.0976032	1	-0.0520628	1
SCO0847	SCO0847	putative lyase	-0.209563	0.999994	-0.412652	1	-0.37358	1	-0.562804	0.749172	-0.263157	1	0.124448	1	-0.215184	1	-0.0368017	1	-0.27677	1	-0.0700618	1	0.504966	1	-0.138815	1	0.073586	1	-0.0606291	1
SCO0848	SCO0848	putative oxidoreductase.	0.373605	0.999994	0.829271	0.335446	1.19763	0.0415653	0.509656	0.769012	0.335719	1	0.174322	1	-0.304689	1	0.520648	0.957773	-0.147599	1	-1.23441	0.0153059	-0.779384	0.572512	-1.41996	0.00378807	0.977159	0.160137	0.826378	0.436519
SCO0849	SCO0849	putative membrane protein.	-1.56358	0.662314	-0.311882	1	-0.842628	0.708606	2.4022	0.0130307	1.33307	0.548515	0.403288	1	-0.341418	1	-0.586466	0.947872	-0.448908	1	-0.553663	0.643583	-0.337324	1	-0.846844	0.360396	2.5005	0.00471075	1.41158	0.219315
SCO0850	SCO0850	putative membrane protein.	-0.0698658	0.999994	-0.0638516	1	-0.358252	1	0.176929	0.999999	0.410312	1	0.0504583	1	0.193271	1	0.17378	1	-0.18274	1	-0.24198	1	0.57023	0.987964	-0.153327	1	0.598403	0.645046	0.211432	1
SCO0851	SCO0851	putative PfkB-family carbohydrate kinase.	-0.0717446	0.999994	0.904817	0.235653	0.549801	0.760505	0.216428	0.999999	0.00413329	1	-0.316835	1	0.146029	1	0.85799	0.373099	0.269957	1	-0.564681	0.582069	-0.628392	0.853738	-0.711012	0.365162	0.640401	0.60317	0.424341	1
SCO0852	SCO0852	putative aldolase	-0.0620196	0.999994	0.841381	0.243139	0.37267	1	0.273162	0.999999	0.165214	1	-0.506522	1	0.0113037	1	0.853128	0.292565	-0.0789117	1	-0.829224	0.158456	-0.381378	1	-0.94785	0.0709138	0.522267	0.783556	0.330589	1
SCO0853	SCO0853	putative membrane protein.	-0.340328	0.999994	0.875697	0.374963	1.40231	0.0315115	1.00291	0.181981	0.314985	1	0.428397	1	-0.269072	1	0.270742	1	-0.0731242	1	-1.13877	0.0552612	-0.0172801	1	-1.28002	0.0260861	0.586446	0.681512	0.907581	0.422614
SCO0854	SCO0854	hypothetical protein SCM2.07.	-0.681137	0.811745	0.0197515	1	-0.284721	1	0.127756	0.999999	0.516413	1	-0.317845	1	-0.504629	1	-0.0144321	1	-0.0225522	1	0.163053	1	0.847556	0.530218	-0.0831453	1	-0.566058	0.710751	0.0771853	1
SCO0855	SCO0855	putative acetyltransferase.	0.18836	0.999994	0.198361	1	-0.280036	1	-0.270755	0.999999	0.0352788	1	-0.228395	1	-0.327107	1	0.0393767	1	-0.488712	1	-0.253806	1	0.141157	1	-0.543246	0.652238	-0.258902	1	-0.235706	1
SCO0856	SCO0856	putative integral membrane protein.	0.434015	0.999994	-0.440211	0.906961	-1.19071	0.0892208	0.476971	0.80185	0.436947	1	0.0221464	1	-0.133832	1	-1.64588	0.0155939	-1.21888	0.116376	-0.758369	0.340595	-0.194729	1	-0.56363	0.595987	0.629238	0.633699	-0.23589	1
SCO0857	SCO0857	putative TetR-family regulator.	-0.21969	0.999994	0.127885	1	-0.184651	1	-0.186256	0.999999	-0.195204	1	-0.244609	1	-0.551534	1	0.167843	1	-0.556606	0.936812	-0.437918	0.847128	-0.45419	1	-0.89188	0.0686401	0.274264	1	-0.00634163	1
SCO0858	SCO0858	hypothetical protein SCM2.11c.	-0.170547	0.999994	-0.643037	0.57269	-0.10096	1	-0.722418	0.369757	-0.600852	0.954006	0.198457	1	0.194762	1	-0.306809	1	-0.249762	1	0.718388	0.26641	0.0990105	1	0.705964	0.299785	-0.594196	0.660479	-0.291551	1
SCO0859	SCO0859	putative membrane protein.	-0.715223	0.938938	-0.245727	1	-0.472465	0.912889	-1.11263	0.519202	-0.419781	1	0.0511054	1	-0.531645	1	0.235929	1	-0.416581	1	0.290362	0.93394	-0.338611	1	-0.687648	0.611382	0.610114	0.788678	-0.443481	1
SCO0860	SCO0860	probable cation-transporting ATPase	0.210145	0.999994	0.921118	0.627308	0.280122	1	-1.02379	0.558201	-0.0751726	1	0.342077	1	-0.181011	1	0.23988	1	-0.00694011	1	1.3667	0.199542	-0.169797	1	0.0470096	1	0.181721	1	0.0503515	1
SCO0861	SCO0861	putative secreted protein	0.0856292	0.999994	0.376832	1	0.133175	1	-1.29023	0.464968	-0.168953	1	0.255291	1	0.0681883	1	-0.0599253	1	0.0838404	1	1.85895	0.0713198	0.155875	1	0.295488	0.98356	-0.171155	1	-0.0465322	1
SCO0862	SCO0862	putative integral membrane protein.	0.10433	0.999994	1.14835	0.435215	0.370313	1	-1.37304	0.374039	-0.147103	1	0.324328	1	-0.634581	1	-0.0835711	1	-0.172763	1	0.518266	0.794966	-0.524339	1	-0.274755	0.985582	0.359616	1	0.0860985	1
SCO0863	SCO0863	putative integral membrane protein	0.181704	0.999994	0.954922	0.595654	0.128644	1	-1.43927	0.292696	-0.112569	1	0.243414	1	-0.525281	1	-0.0563779	1	-0.165172	1	0.637055	0.702625	-0.149338	1	-0.0141206	1	0.120015	1	-0.151028	1
SCO0864	SCO0864	probable ECF-family sigma factor.	0.663334	0.999994	1.94999	0.0377817	0.866767	0.601384	-0.201862	0.999999	-0.0487482	1	0.577161	1	-0.268039	1	-0.81434	0.836242	-0.0181297	1	0.838394	0.494871	-1.55657	0.4389	0.122015	1	-0.0317565	1	0.340909	1
SCO0865	SCO0865	putative integral-membrane protein.	0.355764	0.999994	0.687509	0.558377	0.932645	0.234816	0.410743	0.885624	0.230681	1	0.0812358	1	-0.00678243	1	-0.20904	1	0.346422	1	1.07684	0.0616283	-0.546605	0.984996	0.416195	0.802817	-0.620986	0.633607	0.415681	1
SCO0866	SCO0866	probable ECF-family sigma factor.	-0.841952	0.991867	0.567877	0.878824	0.423757	0.971155	-0.877968	0.539253	-0.515868	1	-0.0575145	1	0.503365	1	-0.0486843	1	-0.0818568	1	-0.579099	0.780366	0.510584	1	0.566838	0.753758	-1.45306	0.159564	-0.129226	1
SCO0867	SCO0867	putative integral-membrane protein.	0.286363	0.999994	0.425414	0.996936	0.919957	0.548233	-0.4318	0.896816	-0.60615	1	0.2217	1	-0.0450516	1	-0.48948	1	-0.137677	1	-0.153539	1	-0.447566	1	-0.53324	0.753351	-0.92499	0.457837	0.457661	1
SCO0868	SCO0868	putative regulatory protein.	-0.23737	0.999994	-0.493032	0.843472	-0.36548	0.977698	-0.430256	0.852167	-0.241876	1	-0.117875	1	-0.514036	1	-0.00666436	1	-0.561229	0.91102	0.409406	0.782601	-0.0302616	1	0.236613	0.977471	-0.231381	1	-0.255167	1
SCO0869	SCO0869	putative anti-sigma factor antagonist	-0.466877	0.999994	-0.289223	1	-0.715786	0.506378	-0.961728	0.214079	-0.39916	1	0.195836	1	-0.312279	1	0.0162086	1	-0.679565	0.720626	-0.80951	0.262409	-0.241145	1	-0.0364764	1	-0.560631	0.712142	-1.10454	0.13407
SCO0870	SCO0870	putative two-component system responseregulator	-0.0278587	0.999994	-0.383166	0.974295	0.272651	1	-1.4742	0.0280125	-1.05926	0.346054	0.520363	0.96866	0.0986987	1	-0.143322	1	0.344088	1	1.58335	0.00299246	-0.50716	1	1.25658	0.0326384	-1.44134	0.0205216	-1.58251	0.00991492
SCO0871	SCO0871	putative two-component sensor protein.	-0.0451894	0.999994	-0.47639	0.90868	0.0856244	1	-0.621633	0.584891	-0.809143	0.520595	0.426155	1	-0.146824	1	-0.524167	0.967484	0.146191	1	1.04389	0.0296763	0.448405	1	0.547412	0.628453	-0.777353	0.334334	-1.27609	0.0150747
SCO0872	SCO0872	conserved hypothetical protein SCM1.05c.	-0.376384	0.999994	-1.20835	0.0161401	-0.172105	1	-0.240478	0.999999	-0.413208	1	-0.222595	1	-0.467587	1	-0.836942	0.332885	-0.512699	1	0.216303	1	0.284135	1	-0.526335	0.666482	0.00268411	1	-0.447232	1
SCO0873	SCO0873	hypothetical protein SCM1.06c.	-0.421249	0.999994	-0.814278	0.674806	-0.243302	1	0.791345	0.496324	-0.299634	1	0.127057	1	-0.255656	1	-0.440147	1	-0.884994	0.608432	-0.692435	0.466193	-0.000390831	1	-0.916585	0.277599	0.61444	0.685893	0.0959279	1
SCO0874	SCO0874	putative integral membrane protein.	-0.00059694	0.999994	-0.45591	0.977622	-0.483784	0.943376	0.386728	0.999999	0.108638	1	-0.0876806	1	0.0301334	1	-0.356766	1	-0.454269	1	-0.110883	1	0.0206091	1	-0.296658	0.990022	-0.170062	1	-0.289203	1
SCO0875	SCO0875	putative ArsR-family transcriptional regulatoryprotein.	-0.142745	0.999994	-0.0984761	1	0.119487	1	0.04915	0.999999	-0.239331	1	-0.585931	0.888095	0.278953	1	-0.0770966	1	0.485969	1	0.125204	1	0.58073	0.940952	-0.0980953	1	-0.474563	0.817049	-0.264133	1
SCO0877	SCO0877	putative transcriptional regulatory protein	-0.422743	0.999994	-0.00905018	1	0.150106	1	0.352161	0.999999	0.216503	1	0.0435175	1	-0.0202954	1	0.323352	1	0.0937751	1	0.273705	1	-0.0777321	1	-0.223202	1	0.363996	1	0.249144	1
SCO0878	SCO0878	putative hydrolase	-0.0395307	0.999994	-0.154241	1	0.0267006	1	-0.487285	0.91382	-0.253565	1	-0.100193	1	-0.222856	1	-0.436687	1	-0.08715	1	0.308597	1	0.00574151	1	-0.0727069	1	0.0330993	1	0.229737	1
SCO0879	NA	putative ABC-transport protein, ATP-bindingdomain (pseudogene).	-0.759705	0.639331	-0.387873	0.981964	-0.00884705	1	0.338023	0.994472	0.155941	1	-0.642417	0.754264	-0.703491	0.940988	-0.770862	0.476944	-0.392385	1	-0.269868	0.981477	-0.156646	1	-0.548278	0.624643	0.438367	0.897676	0.803828	0.41563
SCO0880	SCO0880	putative membrane protein.	-2.03001	0.00302866	-1.72775	0.00210072	-1.78213	0.000760037	-0.484284	0.790464	-0.191163	1	-1.32785	0.04543	-1.22174	0.120774	-1.14235	0.113621	-1.1412	0.0985907	-0.466249	0.727109	-0.0280733	1	-0.625772	0.543982	-0.079432	1	-0.096105	1
SCO0881	SCO0881	conserved hypothetical protein SCM1.14c.	0.193873	0.999994	0.203996	1	-0.33538	1	-1.10613	0.126548	-0.55808	1	-0.0725058	1	0.382025	1	-0.142553	1	0.34557	1	0.224967	0.973179	-0.17395	1	0.663313	0.45099	-1.04232	0.137924	-0.765062	0.536509
SCO0882	SCO0882	hypothetical protein SCM1.15.	-0.429738	0.999994	-0.746695	0.831418	0.282555	1	2.26646	0.0326223	0.980115	0.922668	0.790295	0.945841	0.129762	1	-0.564346	1	0.107	1	-1.10302	0.340595	-0.204268	1	0.723571	0.557813	1.17358	0.434649	0.0765168	1
SCO0883	def1	polypeptide deformylase.	-0.487026	0.999994	0.689559	0.554474	1.02317	0.144446	0.66195	0.549037	0.165725	1	0.163275	1	0.232331	1	0.906985	0.322329	0.649312	0.771203	-0.0453576	1	-0.682624	0.766442	0.180174	1	0.236823	1	0.209224	1
SCO0884	SCO0884	probable oxidoreductase	0.0298596	0.999994	0.398574	1	-0.276992	1	-0.14648	0.999999	0.174495	1	-0.13317	1	0.24825	1	-0.0037724	1	0.451048	1	0.266723	1	-0.413488	1	0.960313	0.0270634	-0.277883	1	-0.142003	1
SCO0885	trxC	thioredoxin	1.02674	0.422134	1.85986	0.00363675	1.46106	0.032289	1.75509	0.00953813	0.5736	1	1.58273	0.0240017	0.904138	0.727128	1.95812	0.00298457	1.146	0.209037	1.82234	0.00177121	0.696304	0.804316	1.53386	0.0113742	0.675797	0.607928	0.871943	0.48752
SCO0886	SCO0886	putative LacI-family transcriptional regulator	0.35748	0.999994	1.91864	0.00118214	1.74531	0.00339746	1.24656	0.0808612	0.494603	1	1.26766	0.0893838	0.706689	1	1.94652	0.00145043	1.25966	0.102525	1.5067	0.00787113	0.248085	1	1.33488	0.0246744	0.365844	0.935311	0.894703	0.43259
SCO0887	SCO0887	putative TetR-family transcriptional regulator.	-0.490132	0.999994	0.574928	0.737451	0.912403	0.305163	1.38499	0.0336012	0.710634	0.828456	-0.15692	1	-0.206572	1	0.0225846	1	0.318189	1	-0.00652915	1	-0.668214	0.81291	-0.200421	0.998319	0.611918	0.658147	0.695932	0.672124
SCO0888	SCO0888	putative secreted protein	0.282317	0.999994	0.317503	1	0.049611	1	1.64858	0.020368	-0.484327	1	0.812707	0.599973	0.55262	1	0.162657	1	0.363853	1	1.65477	0.00791873	-0.166497	1	1.74324	0.00535019	-0.775703	0.505563	-0.510776	0.914481
SCO0889	SCO0889	putative LysR-family transcriptional regulatoryprotein	-0.369312	0.999994	0.22494	1	0.524972	0.79558	1.52215	0.00553874	0.517968	1	0.113957	1	0.2978	1	0.150545	1	0.256036	1	0.643116	0.458386	-0.182874	1	0.618898	0.511368	-0.143201	1	0.261341	1
SCO0890	SCO0890	putative short chain oxidoreductase.	0.238107	0.999994	-0.358319	0.994964	0.413843	0.930191	2.01127	0.00610372	0.25348	1	0.578337	0.95571	0.261638	1	-0.2978	1	0.576426	0.91102	0.19212	0.987971	-1.09993	0.397219	0.650996	0.51556	0.798097	0.524942	0.42446	1
SCO0891	SCO0891	putative DNA-binding protein	-0.141708	0.999994	-0.266054	1	0.816811	0.477483	0.831289	0.416872	0.279357	1	-0.181619	1	0.374317	1	0.186548	1	0.662545	0.797236	-0.946204	0.192403	-0.992353	0.385948	-0.887328	0.247133	1.00551	0.247055	0.233848	1
SCO0892	SCO0892	putative integral membrane protein.	0.469756	0.999994	-0.404674	0.942879	0.0771181	1	0.139011	0.999999	0.0394119	1	-0.439643	1	-0.409856	1	-1.28586	0.162085	0.132066	1	-0.0651209	1	0.261451	1	0.426549	0.775031	0.106302	1	0.479485	0.93444
SCO0893	SCO0893	putative membrane protein	0.529468	0.999994	0.483641	1	1.22145	0.378336	1.3986	0.236669	0.927055	0.885469	1.11807	0.53137	1.30681	0.655397	1.16824	0.539217	2.01006	0.0408829	-0.747258	0.579078	0.635751	0.978691	1.10951	0.199491	0.760902	0.69813	0.0174935	1
SCO0894	SCO0894	putative membrane protein.	0.97576	0.852308	-0.175283	1	1.65785	0.0746487	1.53107	0.0736921	1.02688	0.599763	0.336938	1	0.696084	1	0.106268	1	0.636619	0.88784	-0.515486	0.708153	-0.178449	1	1.32111	0.0538982	0.523286	0.816954	1.02761	0.531181
SCO0895	hrdC	RNA polymerase principal sigma factor HrdC.	3.53546	2.5203e-05	1.53962	0.175374	3.33742	9.48199e-06	1.51661	0.0847469	0.857807	0.80431	1.91315	0.0116905	1.36716	0.28186	-0.0747733	1	1.26419	0.220581	-0.650154	0.582069	0.545134	1	1.53829	0.0173588	0.500358	0.839347	1.07051	0.536509
SCO0896	SCO0896	putative oxidoreductase.	3.9867	0.000105227	3.011	0.0035212	4.0195	1.13475e-05	1.14995	0.455098	-0.170854	1	3.45521	3.89079e-05	2.16908	0.0291181	0.904837	0.743435	2.18891	0.0144161	1.3526	0.131597	1.25376	0.414066	2.26481	0.00339683	0.395095	0.992839	1.32729	0.538451
SCO0897	SCO0897	conserved hypothetical protein	3.69079	1.18343e-07	3.01081	3.22462e-06	4.0461	1.16032e-09	2.28826	0.000705015	1.37338	0.185457	3.37659	8.12958e-08	1.66717	0.014242	1.17171	0.15313	1.22647	0.117611	0.340674	0.857383	0.630957	0.876177	0.935484	0.180224	1.38959	0.0677491	1.6097	0.065968
SCO0898	SCO0898	putative regulator.	0.206736	0.999994	1.32555	0.12434	1.5617	0.0403135	0.706378	0.567513	0.0374187	1	-0.054919	1	0.0314437	1	0.801278	0.637963	0.730731	0.735812	-0.461208	0.728599	-1.39547	0.124289	-0.948726	0.230566	0.662864	0.632188	0.873774	0.548566
SCO0899	SCO0899	putative hydrolase.	1.42202	0.190741	0.347726	1	0.307867	1	1.07704	0.328234	0.585273	1	0.869275	0.656637	0.216044	1	-0.303326	1	-0.210298	1	-1.71109	0.00773428	-0.170683	1	-0.171649	1	2.12484	0.00300957	1.07729	0.334673
SCO0900	SCO0900	putative transmembrane efflux protein.	0.573537	0.907009	0.874891	0.27253	0.687782	0.543812	0.817655	0.302083	0.199433	1	0.0617858	1	0.233523	1	0.0213482	1	-0.0511226	1	-0.947045	0.0868604	-0.742451	0.601472	-0.7057	0.350305	1.07553	0.0671922	1.00733	0.20753
SCO0901	SCO0901	hypothetical protein SCM1.34c.	-0.0746207	0.999994	-0.0774939	1	0.273406	1	0.80008	0.279039	0.319636	1	-0.529524	0.974831	-0.566844	1	-0.266835	1	-0.32488	1	-0.708602	0.317948	-0.190718	1	-0.950143	0.0692786	0.100881	1	0.0516147	1
SCO0902	SCO0902	hypothetical protein SCM1.35c.	-0.561396	0.920678	-0.886257	0.224637	-0.62166	0.642759	0.0963416	0.999999	0.0230473	1	-0.528188	0.96866	-0.263505	1	-0.444021	1	0.214863	1	0.636071	0.456894	0.427151	1	0.0281336	1	-0.518221	0.779748	-0.888714	0.30776
SCO0903	SCO0903	hypothetical protein SCM1.36.	0.24516	0.999994	-0.542178	0.968707	-1.7771	0.275049	0.165658	0.999999	0.219619	1	-0.24673	1	0.188485	1	-0.551263	1	0.278652	1	1.00962	0.357675	1.66647	0.139417	0.521004	0.811697	-0.734576	0.726685	0.131691	1
SCO0904	SCO0904	putative secreted protein.	0.482413	0.999994	0.301032	1	-0.240004	1	0.114273	0.999999	0.740243	0.823605	-0.0607138	1	0.361166	1	0.244704	1	0.313803	1	0.438899	0.752777	1.37341	0.105359	-0.310434	0.911555	-0.586315	0.713429	0.200643	1
SCO0905	SCO0905	putative membrane protein.	0.261279	0.999994	1.12817	0.0791153	0.945963	0.212202	0.443022	0.855382	0.788948	0.632143	0.827993	0.409023	0.220276	1	0.990226	0.208049	0.684966	0.706883	0.242997	0.975548	0.976932	0.242259	0.325243	0.916221	-0.30412	1	0.470984	0.952816
SCO0906	SCO0906	hypothetical protein SCM1.39c	0.289478	0.999994	0.743664	0.448483	0.633766	0.629219	0.0929863	0.999999	0.419576	1	0.883714	0.303547	0.468502	1	0.738617	0.576534	0.643794	0.769322	0.323799	0.906624	1.09215	0.119156	0.642536	0.466569	-0.34688	0.979747	0.123294	1
SCO0907	SCO0907	putative dehydrogenase	-0.933778	0.637765	0.165434	1	0.100885	1	0.516871	0.772426	0.353642	1	-0.726902	0.730388	-0.130967	1	0.132041	1	-0.0753481	1	-0.300714	0.899255	0.470805	1	-0.581692	0.607156	-0.406165	0.899217	0.373836	1
SCO0908	SCO0908	conserved hypothetical protein	0.121052	0.999994	0.276091	1	0.518688	0.853446	-0.108264	0.999999	-0.00532707	1	-0.365106	1	-0.0277212	1	0.439284	1	0.0590573	1	0.0261522	1	0.627947	0.812331	0.0625634	1	-0.54403	0.764836	0.053914	1
SCO0909	SCO0909	conserved hypothetical protein SCM1.42c	-0.160306	0.999994	0.237153	1	0.474353	0.857003	0.695678	0.529658	0.47072	1	-0.568019	0.913213	0.185174	1	0.63631	0.796253	0.41409	1	-0.192526	0.990609	0.825611	0.581282	-0.32011	0.897785	-0.43718	0.862111	0.24346	1
SCO0910	egtA	conserved hypothetical protein SCM1.43	0.609176	0.881409	1.11911	0.114013	-0.110377	1	-0.362005	0.934374	0.00401422	1	-0.126622	1	0.170037	1	0.625313	0.799066	0.098396	1	-0.491611	0.681777	-0.280628	1	0.144591	1	0.0278347	1	0.639825	0.746885
SCO0911	egtB	conserved hypothetical protein SCM1.44.	0.991272	0.292183	1.60264	0.00124284	0.154316	1	-0.327018	0.9867	0.224339	1	0.297256	1	0.136519	1	1.07237	0.116405	0.0558511	1	-0.678366	0.395811	0.158768	1	-0.0119014	1	0.0130469	1	0.840608	0.409406
SCO0912	egtC	conserved hypothetical protein SCM1.45.	1.25976	0.173046	1.92201	0.000799945	0.645543	0.645793	-0.023481	0.999999	0.439388	1	0.500697	0.994492	0.0063902	1	0.963206	0.290739	0.144884	1	-0.827434	0.254382	-0.267483	1	-0.207597	0.996598	0.505642	0.781083	1.20762	0.14808
SCO0913	egtD	hypothetical protein	0.700127	0.767665	1.16088	0.0806936	0.0549475	1	0.207552	0.999999	0.764075	0.710744	0.819143	0.47709	0.136756	1	1.19394	0.0764087	0.142911	1	-0.144779	1	0.473025	1	0.4082	0.810485	0.0409011	1	0.583543	0.808969
SCO0914	SCO0914	putative lipoprotein	-0.606411	0.898022	-0.0285408	1	-0.473493	0.855345	0.703674	0.497939	0.873695	0.525847	0.0322855	1	-0.0339144	1	0.527559	0.944001	0.0319981	1	-0.140892	1	0.21747	1	-0.316753	0.908631	0.287837	1	0.459599	0.965844
SCO0915	SCO0915	hypothetical protein SCM10.03	0.832597	0.46138	0.391957	1	0.723672	0.448534	-0.0202126	0.999999	-0.0249225	1	0.33688	1	0.362941	1	0.396578	1	0.566795	0.908475	0.373775	0.967623	0.594502	0.905947	0.524485	0.671425	0.120829	1	0.703342	0.5728
SCO0916	SCO0916	hypothetical protein, SCM10.04c	0.287617	0.999994	0.275918	1	0.296129	1	0.213067	0.999999	0.246988	1	0.067644	1	0.272949	1	0.570253	0.88953	0.332472	1	0.5463	0.630593	0.431785	1	0.389564	0.92781	0.214501	1	0.472896	1
SCO0917	SCO0917	putative oxygenase	-0.643195	0.978397	0.233926	1	0.270586	1	1.97857	0.0103735	0.798418	0.835599	-0.186039	1	-0.148494	1	0.164189	1	0.0162961	1	-1.34002	0.0667153	-0.306208	1	-0.687503	0.50813	1.37446	0.107338	0.463643	0.988791
SCO0918	SCO0918	putative excinuclease ABC subunit A	-0.605451	0.859621	-0.519416	0.837005	-0.638857	0.594545	0.658864	0.50961	0.913121	0.292656	-0.998063	0.0897686	0.0815301	1	0.0834179	1	-0.247444	1	0.275731	0.995436	0.364723	1	-0.21361	1	-0.753659	0.355654	-0.692759	0.577616
SCO0919	SCO0919	hypothetical protein SCM10.07c	1.60996	0.0101263	0.94099	0.235714	1.70741	0.00110339	-0.127433	0.999999	-0.422163	1	1.44947	0.0115546	0.706318	1	1.00654	0.229735	0.98209	0.272195	-1.00431	0.0959463	0.582549	0.931168	-0.513648	0.668555	0.712597	0.506929	-0.0540016	1
SCO0920	SCO0920	putative acyltransferase	0.72052	0.965098	1.15605	0.312564	0.840559	0.581108	1.05097	0.437897	0.342725	1	0.732176	0.900388	-0.349592	1	1.03366	0.391421	0.350821	1	-3.09239	7.2174e-06	-0.552625	0.987964	-2.38701	0.000166465	3.55995	6.54612e-06	0.978071	0.528848
SCO0921	SCO0921	conserved hypothetical protein SCM10.10c	0.658622	0.864291	-0.226521	1	0.563626	0.751625	-0.854922	0.430467	-0.372752	1	0.640252	0.806846	-0.480068	1	0.184983	1	-0.354248	1	-1.82706	0.000419813	-0.238941	1	-1.59143	0.00283209	2.37162	3.93742e-05	1.27369	0.116864
SCO0922	SCO0922	putative reductase iron-sulfur protein	1.34347	0.083192	0.821969	0.3934	0.622723	0.665078	-1.65037	0.00746246	-0.931037	0.489695	1.02658	0.224482	-0.235071	1	0.909549	0.37858	-0.0284276	1	-1.91214	0.000270316	0.290643	1	-1.0676	0.0898229	1.11991	0.116268	0.0337289	1
SCO0923	SCO0923	putative reductase flavoprotein subunit	1.23916	0.155148	0.86336	0.351411	0.317264	1	-1.38993	0.0357661	-0.62471	0.94956	1.04212	0.222731	-0.220735	1	0.556929	0.906378	-0.00809145	1	-1.92766	0.000328319	0.0717702	1	-0.738615	0.373979	0.821044	0.396733	-0.213859	1
SCO0924	SCO0924	putative cytochrome B subunit	1.10242	0.133209	1.17774	0.0326788	0.371686	0.996828	-1.49776	0.00325636	-0.921467	0.37487	0.837705	0.363262	-0.379746	1	0.449227	1	-0.499903	1	-1.95498	7.20776e-06	-0.112754	1	-0.678449	0.402846	0.599179	0.658887	0.131263	1
SCO0925	SCO0925	putative lysR-family transcriptional regulator	-0.165956	0.999994	0.465662	0.914753	0.167042	1	0.408576	0.93427	0.452955	1	-0.22467	1	-0.367519	1	0.203712	1	-0.149093	1	-0.912997	0.0873097	-0.52514	1	-0.889532	0.1093	0.68174	0.5009	0.230704	1
SCO0926	SCO0926	conserved hypothetical protein SCM10.14c	-0.0551098	0.999994	0.73782	0.484943	0.386213	0.955593	0.264743	0.999999	0.421056	1	0.23303	1	-0.824537	0.750559	0.0283964	1	-0.0509713	1	-1.12243	0.0398132	-0.0758918	1	-0.711886	0.366027	1.10196	0.0868955	0.740877	0.566121
SCO0927	SCO0927	putative lysR-family transcriptional regulator	-0.611332	0.892669	1.26269	0.0563072	1.27539	0.0491419	0.239698	0.999999	0.17642	1	0.0558367	1	-0.987971	0.534368	0.858201	0.446392	0.0856894	1	-1.27458	0.0253717	-1.07612	0.222388	-1.44902	0.00871867	1.11699	0.116268	0.896861	0.409406
SCO0928	SCO0928	conserved hypothetical protein SCM10.16c	-0.404923	0.999994	0.969672	0.0329383	0.495226	0.911668	-1.3536	0.000322617	-0.123012	1	0.279891	1	-0.676756	0.900521	0.434787	1	-0.050804	1	-0.473639	0.80834	-0.14527	1	0.074613	1	-0.297905	1	0.12834	1
SCO0929	SCO0929	conserved hypothetical protein SCM10.17c	-0.480269	0.999994	0.814334	0.127191	0.478911	0.969545	-1.18646	0.000917897	0.199329	1	0.219032	1	-0.617442	1	0.405437	1	-0.132915	1	-0.37062	0.996832	0.471188	1	0.240631	1	-0.835369	0.0978683	0.0589581	1
SCO0930	SCO0930	putative lipoprotein	-0.683355	0.999994	-0.697588	1	-0.590649	1	-4.63554	0.00345671	-4.05916	0.00801579	-3.11705	0.015621	-1.04204	1	-0.501587	1	-1.13422	0.927405	-0.653735	0.851855	-0.342713	1	-0.761038	0.815754	-2.99748	0.0135708	0.13781	1
SCO0931	SCO0931	putative secreted proline-rich protein	-0.379501	0.999994	0.00365655	1	-0.763445	0.861716	0.120614	0.999999	-0.0674318	1	-1.33849	0.66431	0.469796	1	-1.04449	0.850668	0.309801	1	-0.0254237	1	0.0549637	1	0.667669	0.680631	-0.10665	1	0.190838	1
SCO0932	SCO0932	putative integral membrane protein	-0.569688	0.999994	0.181099	1	0.0426031	1	-0.202403	0.999999	-0.219832	1	-1.34194	0.161699	-0.506852	1	-0.926822	0.594461	-0.564897	0.956239	-0.0127922	1	1.23677	0.274847	0.57151	0.671612	-1.53394	0.0599253	0.910608	0.536509
SCO0933	SCO0933	putative lipoprotein	0.662671	0.999994	1.47446	0.357399	1.21785	0.519284	1.56512	0.220452	1.85969	0.217818	0.145678	1	-0.0626967	1	0.643707	0.964264	-0.764773	0.917062	-1.27197	0.228318	0.247854	1	-1.8181	0.0798845	1.37673	0.288131	1.45231	0.414374
SCO0934	SCO0934	putative integral membrane protein	-0.0110353	0.999994	0.652978	0.77413	-0.413007	0.987201	0.650854	0.639489	1.00666	0.522142	-1.10532	0.423435	-0.605583	1	-0.00678256	1	-0.65195	0.908007	-1.04374	0.184346	0.058837	1	-1.30991	0.0807336	0.566369	0.734273	0.567319	0.906572
SCO0935	SCO0935	putative secreted protein	0.0460911	0.999994	0.348628	0.991376	-0.328974	0.993924	-0.00312795	0.999999	0.480539	1	-0.451364	1	0.167119	1	0.645056	0.79565	-0.343464	1	-0.505783	0.660945	-0.231651	1	-1.43033	0.0295111	0.119624	1	0.0658852	1
SCO0936	SCO0936	putative oligosaccharide deacetylase	0.812087	0.851797	-0.118779	1	-0.181995	1	0.0357413	0.999999	0.697292	0.945292	-0.768192	0.84838	0.718416	1	-0.1737	1	-0.387428	1	-0.538813	0.662382	-0.00904539	1	-0.646091	0.563268	0.457368	0.857707	-0.0413887	1
SCO0937	SCO0937	hypothetical protein	-0.295242	0.999994	-0.47889	0.904159	-0.159266	1	-0.685051	0.474595	-0.189447	1	-0.428544	1	0.0268906	1	0.267789	1	-0.0239207	1	1.04958	0.0257881	0.419741	1	0.386277	0.892484	-0.762324	0.353505	-0.304855	1
SCO0938	SCO0938	putative amino acid transporter protein	0.390909	0.999994	-0.343304	1	0.36699	0.993924	0.153133	0.999999	-0.0207392	1	0.491327	1	1.14605	0.117361	0.13224	1	1.16642	0.056648	1.32162	0.00489871	0.794059	0.528081	1.06839	0.0447399	0.18505	1	0.152313	1
SCO0939	SCO0939	putative hydrolase	0.822909	0.572765	0.116946	1	0.811025	0.388322	1.27015	0.0428238	0.939497	0.44628	0.624324	0.805159	1.12958	0.178575	0.393362	1	1.21072	0.061423	0.571641	0.569567	0.409107	1	0.574417	0.573248	1.01637	0.154881	0.640925	0.73713
SCO0940	SCO0940	putative marR-family regulatory protein	-0.116668	0.999994	0.01236	1	-0.0172173	1	0.348662	0.942051	0.701626	0.871425	-0.0924026	1	0.270188	1	-0.180562	1	0.120109	1	0.130707	1	0.483542	1	0.00172338	1	0.682289	0.590273	0.186563	1
SCO0941	SCO0941	putative lipoprotein	-0.338892	0.999994	-0.40061	0.943887	-0.455024	0.876338	0.500685	0.772273	0.796865	0.673058	-0.485385	1	0.232503	1	-0.469547	1	-0.137768	1	-0.3585	0.857383	0.0709634	1	-0.273683	0.955102	1.16041	0.0788498	0.12412	1
SCO0942	SCO0942	putative RNA polymerase sigma factor	0.0696137	0.999994	-0.60964	0.781432	1.88376	1.4154e-07	0.0298237	0.999999	-0.13117	1	1.26266	0.00237495	1.43571	0.000453066	0.0561498	1	1.84153	4.96035e-07	1.65723	3.44457e-06	0.00945678	1	1.77	8.33226e-07	-0.189856	1	0.0506496	1
SCO0943	SCO0943	hypothetical protein SCM10.31	-0.205538	0.999994	-0.54919	0.773996	0.907769	0.150775	-0.172725	0.999999	0.0710979	1	0.375814	1	0.499571	1	0.128335	1	0.853472	0.295791	0.257851	1	0.462734	1	0.299361	0.989202	-0.431689	0.926722	0.0874436	1
SCO0944	SCO0944	putative membrane protein	0.0490527	0.999994	-0.13679	1	0.673723	0.698084	-0.688862	0.597017	-0.0638261	1	-0.917693	0.500845	0.325433	1	0.16981	1	0.683246	0.816624	-0.647385	0.528166	-0.322668	1	-0.353995	0.864514	-0.317175	0.976551	0.557862	0.903125
SCO0945	SCO0945	putative formamidopyrimidine-DNA glycosylase	0.247484	0.999994	-0.144311	1	-0.096658	1	-0.161043	0.999999	0.000593769	1	-0.781518	0.567181	0.608467	1	0.0736018	1	0.870934	0.439652	-0.250083	0.94909	0.0131527	1	0.0739687	1	-0.16128	1	0.0028207	1
SCO0946	SCO0946	putative regulatory protein	-0.898176	0.442582	-1.03879	0.12142	-0.970471	0.163888	0.616052	0.598226	0.809625	0.55223	-1.71297	0.000573933	-0.770389	0.812266	-1.13149	0.0872558	-0.956349	0.229573	-1.22843	0.0122694	-0.27552	1	-1.09222	0.0381107	0.137928	1	0.169242	1
SCO0947	SCO0947	putative integral membrane protein	1.17657	0.258552	0.869972	0.379703	1.03229	0.21163	0.900989	0.338686	0.984666	0.487977	1.18463	0.14485	1.05166	0.376244	0.574758	0.89377	0.967499	0.301766	1.6387	0.00387881	1.58254	0.0280237	1.83979	0.00101549	-0.24777	1	0.629836	0.767432
SCO0948	SCO0948	putative alpha-mannosidase	0.845747	0.473593	1.64485	0.000228884	1.13116	0.0383284	-0.18756	0.999999	0.320899	1	0.764548	0.482662	0.70432	0.922462	1.04727	0.0813778	1.14763	0.034705	1.52427	0.000290147	0.615957	0.864428	1.86742	6.85575e-06	-0.462801	0.922666	0.970232	0.208574
SCO0949	SCO0949	hypothetical protein	-0.55033	0.999994	-0.630038	0.932837	0.757002	0.711072	0.0103535	0.999999	0.0380735	1	-0.387568	1	1.59328	0.314162	-0.119369	1	1.43647	0.264259	0.137866	1	0.864375	0.753966	0.469403	0.815025	-0.212644	1	-0.354038	1
SCO0950	SCO0950	putative transport system permease protein	-1.31747	0.66214	-0.69894	0.771352	-0.583279	0.840865	0.673796	0.671715	-0.42755	1	-0.533457	1	-0.032466	1	-0.589775	0.958566	-0.28151	1	-0.0584795	1	-0.172828	1	-0.00459974	1	-0.108858	1	0.39228	1
SCO0951	SCO0951	putative transport system permease protein	-2.18751	0.0324607	-1.87894	0.0140112	-0.413104	1	1.30871	0.0430663	0.481914	1	-0.302741	1	-0.115213	1	-0.478418	1	-0.568324	0.915714	0.027428	1	0.0219793	1	-0.535994	0.633828	0.161374	1	0.52474	0.880577
SCO0952	SCO0952	putative solute-binding protein	0.358403	0.999994	-0.960646	0.430137	0.277572	1	1.40057	0.0357661	0.669931	0.899208	-0.459656	1	-0.179433	1	-0.724492	0.681932	-0.741036	0.673837	0.0530107	1	0.231267	1	-0.241342	0.963101	0.260736	1	1.37907	0.0944738
SCO0953	SCO0953	putative lacI-family transcriptional regulator	-0.673769	0.774755	0.164277	1	0.12171	1	0.524215	0.753899	-0.145871	1	-0.328674	1	0.117065	1	0.395492	1	0.243254	1	0.386083	0.857383	-0.467921	1	-0.409371	0.835637	0.298252	1	-0.0526205	1
SCO0954	SCO0954	putative acetyltransferase	-0.204096	0.999994	-0.538552	0.836887	0.0940748	1	0.186759	0.999999	-0.198783	1	-0.171551	1	0.30927	1	-0.133242	1	0.33926	1	0.649592	0.407874	-0.0920161	1	0.343259	0.993393	-0.565566	0.710751	-0.252916	1
SCO0955	SCO0955	hypothetical protein SCM11.10c	-1.00538	0.658946	-1.21687	0.238281	-0.0810708	1	-0.382241	0.925569	-0.352064	1	-0.325575	1	-0.118401	1	-1.00085	0.452259	0.652254	0.828068	0.476301	0.715793	-0.288582	1	0.0978678	1	-0.181649	1	0.276757	1
SCO0956	SCO0956	hpothetical protein SCM11.11	-0.0681091	0.999994	-0.232142	1	0.462793	0.868927	-0.664786	0.587762	-0.557949	1	-0.33243	1	-0.258311	1	-0.392111	1	0.182889	1	1.13437	0.0818672	-0.899146	0.582275	0.635325	0.523083	-0.949769	0.288504	-0.426402	0.998532
SCO0957	SCO0957	putative oxidoreductase	-0.343019	0.999994	-0.360997	1	-0.367496	1	-0.652483	0.505396	-0.362829	1	-0.662757	0.660648	0.035379	1	-0.252352	1	0.0849135	1	1.06926	0.00915614	-0.68396	0.669182	0.677718	0.352698	-1.18237	0.00553961	-0.752791	0.418358
SCO0958	SCO0958	conserved hypothetical protein	-0.405073	0.999994	1.2482	0.281022	1.2498	0.260545	0.420548	0.941997	0.350734	1	0.969933	0.571282	0.84362	1	1.07503	0.452583	1.48073	0.13455	-0.123868	1	-0.559606	1	0.452653	0.772317	0.900523	0.492977	0.400273	1
SCO0959	SCO0959	putative secreted protein	-0.345912	0.999994	-0.234578	1	0.19419	1	0.874439	0.300215	0.442137	1	0.835176	0.460443	-0.147353	1	-0.685412	0.723796	0.377789	1	0.283306	0.91447	0.192734	1	0.364286	0.849126	-0.306915	0.987583	0.0292912	1
SCO0960	SCO0960	putative hydrolase (putative secreted protein)	1.40261	0.154742	-0.058724	1	1.26536	0.104171	0.765378	0.48039	0.516182	1	0.798619	0.595922	-0.106934	1	-1.03015	0.404981	0.0933594	1	-0.863785	0.285693	-0.208676	1	-0.130326	1	0.262928	1	0.599607	0.821573
SCO0961	glgC	glucose-1-phosphate adenylyltransferase	2.67857	0.000220068	1.07487	0.276121	2.10094	0.00161086	-0.285502	0.997845	-0.547514	1	1.56455	0.027648	0.991008	0.668409	0.871994	0.552986	1.13958	0.264604	-0.373127	0.824355	0.473431	1	0.475787	0.724084	0.171462	1	0.356507	1
SCO0962	SCO0962	putative glycosyl transferase	1.179	0.317726	0.361464	0.988161	0.972543	0.31044	0.190564	0.999999	-0.369832	1	-0.0431951	1	0.242696	1	0.255401	1	0.521512	0.971467	-0.11096	1	0.00511872	1	0.524511	0.65916	-0.2069	1	0.654962	0.763227
SCO0963	SCO0963	hypothetical protein	0.562329	0.999994	1.16886	0.544327	0.516246	0.993645	0.0184038	0.999999	-0.276771	1	0.292023	1	1.42267	0.815393	0.733332	1	1.54417	0.403005	-0.624671	0.766899	-0.406522	1	0.223973	1	-0.189687	1	-0.436962	1
SCO0964	SCO0964	hypothetical protein SCM11.19c	-0.642977	0.951855	-0.00161345	1	0.0845616	1	0.601167	0.680237	0.0196079	1	0.150704	1	-0.350381	1	-0.338667	1	-0.51505	0.979719	-0.250132	0.939707	-0.266589	1	-0.912762	0.256896	0.645093	0.642099	0.586435	0.827299
SCO0965	SCO0965	conserved hypothetical protein	0.464989	0.999994	0.521518	0.803752	-0.00690762	1	-0.134069	0.999999	-0.479923	1	0.167392	1	0.443567	1	0.93878	0.299098	0.228831	1	-0.21469	0.986658	0.394169	1	0.0187457	1	0.185594	1	0.440326	0.983721
SCO0966	SCO0966	putative dehydratase	-0.343103	0.999994	0.0862437	1	-0.207695	1	0.569986	0.684603	0.758854	0.751537	0.0257238	1	0.012056	1	0.231196	1	-0.392425	1	-0.470642	0.705984	-0.265175	1	-0.264634	0.947709	0.636849	0.624239	0.033773	1
SCO0967	SCO0967	putative reductase	-0.51994	0.957595	-0.729777	0.487579	-0.388007	0.964679	0.648625	0.554826	0.446772	1	-0.183549	1	-1.11084	0.170383	-0.97422	0.211396	-0.912891	0.282072	-0.542084	0.613972	-0.0816088	1	-0.363914	0.931399	0.322	1	0.593765	0.840707
SCO0968	SCO0968	hypothetical protein	-2.58858	0.083192	-0.900811	0.49392	-1.61706	0.0843805	0.638385	0.631839	0.194445	1	-0.69607	0.804435	-0.545447	1	-0.402175	1	-0.385426	1	-0.474283	0.714224	-0.485278	1	-0.145184	1	0.214144	1	-0.0214727	1
SCO0969	SCO0969	putative reductase	-0.658217	0.865691	-0.957249	0.30519	-1.13955	0.152162	-0.00394157	0.999999	0.399723	1	-0.374445	1	-0.476239	1	-0.927589	0.393533	-0.80414	0.559559	-1.008	0.131597	-0.0228048	1	-1.24153	0.0473265	0.451194	0.848574	0.191991	1
SCO0970	SCO0970	putative dehydrogenase/reductase (putativesecreted protein)	-0.579367	0.934066	-0.759509	0.521068	-0.616477	0.681537	0.582392	0.671715	0.609453	0.972701	-0.304018	1	-0.523445	1	-0.384623	1	-0.938096	0.36776	-1.1126	0.076087	0.0625295	1	-0.880039	0.221151	0.763576	0.46191	0.514257	0.893518
SCO0971	SCO0971	putative lysR-family trancsriptional regulator	0.455372	0.999994	0.415942	1	-0.169203	1	0.104769	0.999999	0.177127	1	-0.190156	1	-0.99614	0.0831847	0.236208	1	-1.04593	0.0270634	-1.68197	5.63679e-07	0.0784449	1	-1.64526	1.15357e-06	0.834	0.155258	0.475418	1
SCO0972	SCO0972	putative transposase remnant	-0.0346098	0.999994	-0.977072	0.191801	-0.586934	0.701254	-1.58957	0.00830028	-1.59053	0.0127027	-0.31954	1	-0.452413	1	0.182356	1	-0.626143	0.805571	-1.93991	3.71794e-05	0.430476	1	-1.46117	0.00271032	0.944639	0.185995	-0.343573	1
SCO0973	SCO0973	putative integral membrane protein	0.976057	0.669091	1.15147	0.301071	0.50006	0.891092	-1.57185	0.097272	-0.349896	1	-0.501173	1	-1.14751	0.668056	1.63612	0.103108	-0.845666	0.717833	-4.68493	3.27388e-07	-0.34887	1	-4.33266	1.17872e-06	2.6624	0.00174148	0.75625	0.751228
SCO0974	SCO0974	putative secreted protein	0.581893	0.921993	0.935212	0.307053	0.490653	0.842733	-1.36313	0.0554729	-0.158534	1	-0.130224	1	-0.553367	1	1.15529	0.162085	-0.153598	1	-3.73234	9.22829e-09	0.00962526	1	-2.79383	1.89331e-06	2.26358	0.00014406	0.930768	0.409385
SCO0975	SCO0975	6-phosphogluconate 1-dehydrogenase	-0.0989699	0.999994	0.802317	0.205315	0.10147	1	-0.95407	0.0547183	-0.521872	1	0.348576	1	0.0119652	1	0.51199	1	0.18564	1	-0.375666	0.960525	0.105847	1	-0.0182254	1	-0.0188381	1	-0.099184	1
SCO0976	SCO0976	hypothetical protein SCBAC19F3.03c	-0.868083	0.483214	0.477263	0.878175	-0.153793	1	-0.207785	0.999999	-0.164671	1	-0.453064	1	-0.280194	1	1.2708	0.0348203	0.0847803	1	-0.770899	0.27683	-0.651222	0.812455	-1.19316	0.0225752	0.107989	1	-0.0738242	1
SCO0977	SCO0977	conserved hypothetical protein	-1.16621	0.161323	-0.533403	0.79091	-1.33742	0.0186043	-0.418967	0.878575	-0.0751145	1	-0.782862	0.515058	-0.149537	1	1.08492	0.139034	-0.318886	1	-0.479113	0.706574	0.299497	1	-1.0359	0.0803188	-0.424851	0.888074	-0.548897	0.854814
SCO0978	panD	L-aspartate-alpha-decarboxylase	-1.57231	0.0379081	-0.728422	0.524474	-1.77508	0.00205047	-0.699302	0.523238	-0.233569	1	-0.837448	0.492576	0.00380951	1	1.04574	0.231191	-0.383968	1	-0.332782	0.86998	0.510676	1	-0.729605	0.386569	-0.728699	0.512885	-0.904366	0.409385
SCO0979	SCO0979	hypothetical protein	-0.36598	0.999994	-0.985902	0.378556	-1.06725	0.290844	-0.455237	0.826223	-0.413665	1	-1.69696	0.0172803	-0.407558	1	-1.16061	0.219253	-0.875495	0.50049	0.0101167	1	-0.532093	1	-0.85359	0.303899	-0.622944	0.646963	0.820957	0.532212
SCO0981	SCO0981	putative DNA-binding protein	-0.404971	0.999994	-0.238392	1	-0.216904	1	-0.189607	0.999999	0.0438391	1	-0.945063	0.0729267	-0.191315	1	0.243312	1	-0.385592	1	-0.14751	1	0.144904	1	-0.11162	1	-0.402117	1	0.404799	1
SCO0982	SCO0982	isocitrate lyase	-0.226744	0.999994	0.398573	0.947334	-0.954932	0.283349	0.0809274	0.999999	0.349104	1	-0.25318	1	-0.644389	1	0.0999875	1	-0.32565	1	-0.899085	0.223949	-0.293533	1	0.0278957	1	-0.19717	1	-0.102064	1
SCO0983	SCO0983	malate synthase	-1.07389	0.75586	0.335327	1	-0.184465	1	0.42844	0.873958	0.220159	1	-0.663297	0.873484	-0.737482	1	-1.06657	0.428785	-0.129178	1	-0.265353	0.928197	-1.15524	0.346196	-0.429131	0.786686	0.317663	0.976551	0.640553	0.791425
SCO0984	SCO0984	putative 3-hydroxyacyl-CoA dehydrogenase	-0.215148	0.999994	-0.445738	1	-0.135573	1	0.912122	0.671715	0.881615	1	0.607778	1	-0.130164	1	-0.765625	0.901751	-0.169619	1	-0.954321	0.467966	-0.696699	1	0.0114065	1	0.963722	0.605749	0.500877	1
SCO0985	metE	putative methionine synthase	2.04371	0.0106621	2.15611	0.00210921	0.610008	0.728608	-0.0830278	0.999999	0.888419	0.66554	0.355501	1	0.0288051	1	0.991778	0.400521	-0.616472	0.890724	-1.31608	0.058595	-0.488858	1	-0.3172	0.902473	-0.867032	0.427844	1.16349	0.278186
SCO0986	SCO0986	putative integral membrane protein	0.298116	0.999994	0.00156949	1	0.530267	0.79021	0.813203	0.320261	0.641601	0.902182	-0.285859	1	-0.00198118	1	-0.104022	1	0.0733668	1	0.660569	0.425852	-1.04858	0.183374	-0.177702	1	-0.64113	0.602564	0.159856	1
SCO0987	SCO0987	putative integral membrane protein	0.108152	0.999994	0.14758	1	-0.301928	1	-0.319526	0.972728	-0.307565	1	-0.146606	1	0.0446804	1	0.0945135	1	0.12506	1	0.970892	0.225002	-0.325435	1	0.201078	0.996598	-0.708975	0.607032	-0.922681	0.483071
SCO0988	SCO0988	putative acetyltransferase	0.282707	0.999994	0.329166	1	0.130135	1	-0.0668028	0.999999	0.127547	1	0.133377	1	-0.241364	1	0.440091	1	1.99908e-05	1	-0.0291341	1	-0.168745	1	-0.426801	0.826845	-0.0132736	1	0.146218	1
SCO0989	SCO0989	hypothetical protein 2SCG2.02c	-0.00164165	0.999994	0.284824	1	-0.148878	1	-0.274276	0.999999	0.17812	1	-0.167995	1	-0.221932	1	0.430583	1	-0.447764	1	-0.121662	1	0.210749	1	-0.225019	1	-0.295602	1	0.0775868	1
SCO0990	SCO0990	putative integral membrane protein	-0.928761	0.236844	0.450537	0.963085	0.15807	1	-1.16918	0.012729	0.358534	1	-0.167381	1	-1.33671	0.00332435	0.690428	0.592688	-0.558724	0.928247	-0.911511	0.0645617	0.68116	0.682606	-0.062952	1	-0.370524	1	0.587991	0.793071
SCO0991	SCO0991	conserved hypothetical protein	-0.0215349	0.999994	1.97365	0.00554921	1.46668	0.058846	-0.583281	0.700646	1.65045	0.0487085	0.381648	1	-0.780216	0.997669	2.08597	0.00304425	-0.178322	1	-1.67817	0.0112272	1.03734	0.38591	-0.33327	0.883531	-0.293886	0.995341	1.49039	0.101132
SCO0992	SCO0992	putative cysteine synthase	0.561033	0.999994	2.23788	0.00387193	1.34473	0.167066	-0.752239	0.5722	1.04872	0.476657	1.24419	0.161699	-0.939705	0.862287	2.04761	0.00328018	-0.220965	1	-1.29832	0.128128	0.385192	1	0.846558	0.341563	-0.558348	0.76109	1.39627	0.212491
SCO0993	SCO0993	conserved hypothetical protein	0.295015	0.999994	2.5357	4.04254e-06	1.29422	0.0549078	-0.882986	0.31285	1.104	0.24348	0.992467	0.232729	-0.950658	0.581811	1.64955	0.00340619	-0.669661	0.751409	-1.20547	0.056429	0.768608	0.642196	0.719691	0.386068	-0.667986	0.582264	1.74636	0.00832266
SCO0994	SCO0994	putative integral membrane protein	0.595357	0.88965	1.88702	0.00013206	0.793247	0.402445	-0.806068	0.368622	0.819461	0.578085	0.857707	0.365041	-0.706311	0.98443	1.43524	0.00689462	-0.226957	1	-0.723975	0.357176	0.55432	0.972672	0.669221	0.430975	-0.502128	0.790085	1.07567	0.173622
SCO0995	SCO0995	putative methyltransferase	-1.21601	0.469099	2.33532	3.68999e-05	0.443232	0.890154	-0.97809	0.300395	0.634132	0.939999	1.4713	0.0206248	-0.495058	1	1.86629	0.00102472	-0.141565	1	-1.07387	0.136901	0.640391	0.861439	0.59524	0.557936	-0.232062	1	0.907849	0.430047
SCO0996	SCO0996	putative lipoprotein	0.751569	0.590448	0.89322	0.195199	0.27202	1	-0.853201	0.235243	-0.161951	1	0.155745	1	0.229181	1	0.239148	1	-0.000727347	1	0.950223	0.0768666	-0.502552	1	1.29134	0.00405563	-1.41361	0.00265144	0.0484081	1
SCO0997	SCO0997	Fe uptake system integral membrane protein	0.495054	0.999994	0.434704	0.961299	-0.255697	1	-0.756345	0.35207	-0.114124	1	-0.220004	1	0.300072	1	-0.228281	1	0.00216602	1	0.939629	0.0726059	-0.162408	1	1.04187	0.0324944	-1.17415	0.0198173	-0.0273196	1
SCO0998	SCO0998	Fe uptake system permease	0.690667	0.652168	0.622579	0.618819	0.139094	1	-0.148409	0.999999	0.0924856	1	-0.029848	1	0.279829	1	0.122057	1	-0.448114	1	0.329181	0.987628	0.437855	1	0.654197	0.39925	-0.490573	0.865489	0.694125	0.542101
SCO0999	SCO0999	superoxide dismutase	2.08349	3.79137e-07	2.01531	1.49714e-07	1.00274	0.0559932	-0.636266	0.552811	-0.216643	1	0.525103	0.994492	-0.141624	1	0.45413	1	-1.04988	0.056648	-1.0163	0.0257776	0.365259	1	-0.177459	1	0.337967	1	2.04774	4.43515e-07
SCO1000	SCO1000	integrase	-1.22147	0.0470398	-0.400041	0.995261	-1.01293	0.0781896	-1.13468	0.0357661	-0.303298	1	-1.19403	0.0216176	-0.505227	1	-0.0106296	1	-1.09994	0.056648	-0.519556	0.66539	0.138647	1	-0.765258	0.249724	-0.16629	1	0.280446	1
SCO1001	SCO1001	hypothetical protein 2SCG2.14	0.788746	0.543491	0.106113	1	0.560421	0.746644	1.0372	0.0808612	0.791799	0.573066	0.549934	0.933514	0.102455	1	-0.501417	0.998064	-0.538227	0.961665	-0.282657	0.983659	-0.150194	1	-0.376385	0.907445	1.28296	0.00861138	1.24998	0.0238439
SCO1002	SCO1002	hypothetical protein 2SCG2.15c	0.22218	0.999994	-0.105524	1	-0.0748598	1	1.02071	0.114175	0.55024	1	0.976969	0.179586	0.158663	1	-0.23203	1	-0.432414	1	-0.0640684	1	-0.0477424	1	0.0415623	1	1.23509	0.0218285	0.385974	1
SCO1003	SCO1003	putative tetR-family transcriptional regulator	-0.241189	0.999994	0.140443	1	0.225116	1	0.668636	0.526458	0.84395	0.51859	-0.484299	1	-0.681085	1	-0.18857	1	-0.761777	0.559793	-1.16951	0.0230012	-0.0796049	1	-0.992737	0.0838233	0.281785	1	0.753561	0.531181
SCO1004	SCO1004	hypothetical protein 2SCG2.17c	-1.11354	0.289882	-0.791019	0.454822	-0.298988	1	-0.0963708	0.999999	-0.270259	1	-0.149181	1	-0.93059	0.54728	-0.47627	1	-0.62696	0.800716	-1.02197	0.0763326	0.500569	1	-0.676044	0.419029	1.0208	0.133979	0.366713	1
SCO1005	NA	insertion element	-0.319737	0.999994	-0.30114	1	0.0241369	1	-0.209769	0.999999	0.0465227	1	-0.411951	1	-0.194001	1	-0.342241	1	-0.0482511	1	-0.272723	1	-0.0969755	1	0.0703547	1	-0.197174	1	0.234648	1
SCO1006	SCO1006	hypothetical protein	-0.187452	0.999994	-0.265412	1	0.0700244	1	0.0181129	0.999999	-0.560889	1	-1.45336	0.402249	-0.824812	1	-1.99452	0.16826	-0.473491	1	-0.459473	0.83102	-0.122013	1	0.663884	0.606658	-0.186556	1	1.3307	0.368184
SCO1007	SCO1007	putative oxidoreductase	-0.327111	0.999994	-0.0634552	1	0.0441144	1	0.630496	0.596913	0.566798	1	-0.769747	0.594223	-0.358907	1	-0.719353	0.659623	-0.0284965	1	-0.103058	1	-0.0626016	1	-0.322363	0.900711	0.300916	0.995832	1.07097	0.234064
SCO1008	SCO1008	hypothetical protein	-0.491097	0.999994	-1.09933	0.0112023	-0.865178	0.128991	-0.164011	0.999999	-0.234715	1	-0.314495	1	-0.430778	1	-0.101958	1	-0.56209	0.927646	-0.371676	0.945532	0.289443	1	-0.386509	0.940099	-0.427133	0.971596	-0.91204	0.14048
SCO1009	SCO1009	putative transposase	-0.888698	0.261744	-1.54998	4.36926e-05	-1.30219	0.000934785	-0.549574	0.841417	-0.145244	1	-0.560551	0.928744	-0.787066	0.616498	0.0353657	1	-0.637736	0.736999	-0.579515	0.558592	0.789129	0.376818	-0.732323	0.258296	-0.14333	1	-0.749476	0.422643
SCO1010	SCO1010	putative integral membrane transport protein	-0.197994	0.999994	-0.513259	0.901777	0.320503	1	-0.881265	0.451816	-0.488445	1	-0.877513	0.580962	-0.557799	1	-1.19344	0.258719	-0.428938	1	-0.781417	0.37761	1.21071	0.171263	-0.405225	0.808916	0.165471	1	1.19574	0.260362
SCO1011	SCO1011	conserved hypothetical protein	-0.0910928	0.999994	0.071366	1	0.924264	0.163714	0.421317	0.902655	0.342505	1	0.0460719	1	0.160012	1	0.238007	1	0.788445	0.442029	-0.0323843	1	-0.324101	1	0.038012	1	0.329308	1	0.279667	1
SCO1012	SCO1012	putative oxidoreductase	-0.0754313	0.999994	0.189718	1	0.199335	1	-0.0827621	0.999999	0.171775	1	0.166385	1	-0.0426607	1	0.296276	1	0.387009	1	0.242492	1	-0.160704	1	-0.00241086	1	0.42782	1	0.144777	1
SCO1013	SCO1013	putative mut-like protein	0.40297	0.999994	0.648006	0.552805	0.301177	1	-0.293234	0.999999	0.193129	1	0.353807	1	0.0695846	1	0.45555	1	-0.026816	1	0.628854	0.437535	0.569893	0.960659	0.3881	0.94187	-0.0568259	1	0.322699	1
SCO1014	lnt	putative transferase	0.0674889	0.999994	0.234907	1	0.0592433	1	-0.484281	0.848661	-0.329907	1	-0.396401	1	-0.528397	1	-0.307713	1	0.0100139	1	0.585514	0.543194	-0.726149	0.571982	0.188027	1	-0.61965	0.609735	-0.00767187	1
SCO1015	SCO1015	hypothetical protein 2SCG2.29c	-0.175032	0.999994	0.746562	0.645786	1.29262	0.149998	0.609902	0.663599	-0.348724	1	-1.19664	0.258421	-0.181706	1	0.885371	0.506368	0.688305	0.772066	-1.01861	0.142629	-1.64091	0.0319809	-1.53975	0.0132167	1.15393	0.140406	0.98597	0.461559
SCO1016	SCO1016	putative secreted protein	-0.661549	0.921993	0.874944	0.400081	1.17996	0.135006	0.779927	0.447689	-0.445849	1	-0.380527	1	-0.297816	1	0.478329	0.999836	0.691515	0.745489	-0.756717	0.34713	-1.80828	0.00984846	-1.30752	0.0326384	1.01885	0.211444	0.760067	0.62355
SCO1017	SCO1017	putative lipoprotein	-0.0160861	0.999994	-0.0216466	1	-0.225545	1	0.0122796	0.999999	-0.222811	1	0.00553828	1	-0.166117	1	-0.235984	1	-0.429713	1	-0.560277	0.599878	-0.606254	0.874422	-0.603292	0.518292	0.0214434	1	0.0250374	1
SCO1018	SCO1018	putative glutamate racemase	-0.67248	0.759986	0.149522	1	0.100813	1	-0.153958	0.999999	-0.382307	1	-0.12697	1	-0.295438	1	-0.113242	1	0.00101365	1	0.0189392	1	-1.18947	0.0540331	-0.18493	1	0.145411	1	0.0873921	1
SCO1019	SCO1019	putative integral membrane protein	0.358759	0.999994	0.406067	1	0.24109	1	-0.286535	0.999999	0.132989	1	0.0449032	1	-0.250334	1	-0.00107891	1	-0.245706	1	-1.01197	0.0241198	-0.544168	1	-0.676786	0.363185	0.244959	1	0.324099	1
SCO1020	SCO1020	conserved hypothetical protein	0.316013	0.999994	0.110561	1	-0.370701	1	-0.335909	0.999999	0.157401	1	-0.0932368	1	-0.165073	1	-0.031659	1	-0.399304	1	-0.959241	0.0278175	-0.356943	1	-0.489498	0.778246	0.000969723	1	-0.134252	1
SCO1021	SCO1021	hypothetical protein	0.566522	0.921993	0.502264	0.831344	0.859603	0.345872	-1.56044	0.0154326	-1.23939	0.16899	0.11866	1	0.929428	0.610656	0.544276	0.921005	0.915395	0.388156	0.756104	0.335762	-0.705811	0.767259	1.0439	0.103235	-1.09301	0.133265	-0.355194	1
SCO1022	SCO1022	conserved hypothetical protein SCG20A.02	0.359096	0.999994	0.629083	0.57269	0.402957	1	-0.262868	0.999999	-0.138554	1	-0.0711497	1	-0.0710041	1	0.271171	1	-0.0196852	1	-0.233627	1	-0.0507477	1	-0.220268	1	-0.075037	1	0.146726	1
SCO1023	SCO1023	putative membrane protein	0.0796765	0.999994	0.00895664	1	-0.134308	1	0.0338725	0.999999	0.784449	0.509537	-0.552674	0.943126	-0.427532	1	0.261179	1	-0.519547	1	-2.41222	1.07934e-09	0.153289	1	-1.82306	1.1154e-06	0.592151	0.665748	0.19461	1
SCO1024	SCO1024	conserved hypothetical protein	-0.446641	0.999994	0.368618	1	-0.0401962	1	-0.164288	0.999999	0.438412	1	-0.392385	1	-0.587272	1	0.222078	1	-0.303766	1	-0.75232	0.142268	-0.000131117	1	-0.851533	0.0460109	0.56858	0.719178	0.46731	1
SCO1025	SCO1025	putative integral membrane protein	-0.27606	0.999994	0.0437636	1	0.275556	1	-0.113119	0.999999	0.21002	1	0.143301	1	-0.371288	1	-0.0356698	1	-0.113389	1	-0.775272	0.188807	-0.183331	1	-0.579915	0.564862	1.07229	0.0267776	0.456306	1
SCO1026	SCO1026	putative transcriptional regulatory protein	-0.562252	0.929394	-0.142703	1	0.0120788	1	0.0638472	0.999999	0.468717	1	-0.132745	1	0.0375141	1	0.396642	1	0.0830961	1	0.283494	1	0.244877	1	-0.0605462	1	0.0814812	1	0.192482	1
SCO1027	SCO1027	hypothetical protein	-0.668105	0.797464	-0.288434	1	0.0449926	1	0.343584	0.970735	0.0687558	1	-0.744554	0.574211	-0.0124	1	0.165622	1	0.198877	1	0.0395327	1	-0.0892435	1	-0.51898	0.663309	-0.0249609	1	0.446595	0.99506
SCO1028	SCO1028	putative lyase	-1.19263	0.317726	-0.915295	0.352233	-1.57554	0.0229145	-0.775863	0.465923	-0.574839	1	-1.63598	0.0201974	-0.485558	1	-0.214175	1	-0.536119	0.962354	-0.714437	0.417791	0.666878	0.842321	-0.81457	0.329547	-0.490753	0.807517	-0.476612	0.946151
SCO1029	SCO1029	hypothetical protein SCG20A.09	0.264985	0.999994	0.262334	1	0.152434	1	-0.330102	0.997022	-0.621649	0.926538	0.0174579	1	-0.165444	1	0.138277	1	-0.139527	1	-0.968887	0.0768178	0.0571767	1	-0.746339	0.294978	-0.0219711	1	0.321479	1
SCO1030	SCO1030	conserved hypothetical protein	0.202091	0.999994	0.231198	1	0.443495	0.890154	0.518011	0.753899	0.400927	1	-0.0799406	1	-0.203063	1	-0.23709	1	-0.13693	1	-1.06541	0.0818672	-0.105039	1	-0.833885	0.250439	0.624015	0.632896	1.69773	0.0138323
SCO1031	SCO1031	putative ABC transport system integral membraneprotein	-0.718412	0.913209	-0.544647	0.830137	-0.675398	0.677689	0.469047	0.819109	0.115921	1	-0.842262	0.613775	0.26919	1	0.102914	1	0.14428	1	-0.996517	0.158062	-0.12838	1	-0.406522	0.801388	0.983941	0.264617	0.582307	0.835303
SCO1032	SCO1032	putative ABC transport system ATP-bindingprotein	0.348337	0.999994	0.0135416	1	-0.0568055	1	0.998036	0.247556	0.4844	1	0.114113	1	0.325614	1	0.037715	1	0.466103	1	-0.188985	0.987971	0.0734467	1	0.268494	0.937485	-0.0468202	1	0.0617666	1
SCO1033	SCO1033	putative membrane protein	0.56978	0.993993	0.140056	1	0.37997	0.961194	0.869973	0.363494	0.154074	1	0.0405716	1	0.446047	1	-0.324226	1	0.447799	1	-0.175885	0.995394	-0.0425058	1	0.132693	1	-0.0606942	1	0.278228	1
SCO1034	SCO1034	putative tetR-family regulatory protein	-0.0840519	0.999994	0.284214	1	0.295916	1	0.278622	0.999999	-0.10931	1	-0.0382861	1	0.392004	1	0.281676	1	0.186649	1	0.248629	1	0.0303141	1	0.0286791	1	-0.195436	1	-0.275268	1
SCO1035	SCO1035	hypothetical protein SCG20A.15	-0.280419	0.999994	0.349289	1	-0.0511569	1	-0.216972	0.999999	-0.137292	1	-0.364186	1	0.1298	1	0.498206	0.98375	0.0394359	1	0.374449	0.836893	0.0684898	1	0.215937	0.997656	-0.358592	0.958506	-0.530661	0.876554
SCO1036	SCO1036	putative phosphotriesterase-family protein	-1.13902	0.205616	0.189904	1	-0.492599	0.843824	-0.131336	0.999999	0.110677	1	-0.434391	1	-0.309196	1	0.581123	0.860725	0.00421052	1	0.299895	0.932576	-0.593947	0.910685	-0.212452	1	0.294843	1	-0.2832	1
SCO1037	SCO1037	hypothetical protein	-0.508987	0.991867	-0.632729	0.66215	-0.47979	0.847985	-1.08959	0.217178	-0.346582	1	-0.355391	1	-0.312019	1	-0.645464	0.78456	-0.263661	1	-0.307145	0.892946	-0.66593	0.815173	-0.351913	0.862496	0.456505	0.837791	-0.0759928	1
SCO1038	SCO1038	hypothetical protein	0.229311	0.999994	0.459448	0.942708	0.372447	1	0.204794	0.999999	0.0778744	1	0.135584	1	-0.263183	1	0.477956	1	-0.268023	1	-0.241665	1	-0.202824	1	-0.580314	0.564582	0.455706	0.907197	0.471236	1
SCO1039	SCO1039	putative ROK family regulatory protein	-0.285138	0.999994	0.91182	0.250902	1.08729	0.10294	0.456141	0.833211	0.22424	1	-0.182198	1	-0.381295	1	0.55627	0.902319	0.258708	1	-0.321156	0.897758	-0.896022	0.398166	-0.954554	0.126988	0.597561	0.666363	0.836139	0.438249
SCO1040	SCO1040	putative DNA repair protein	-1.02338	0.564185	0.0828382	1	-0.372839	0.956928	0.51038	0.7633	0.169291	1	-0.892785	0.476424	-0.224228	1	0.0670921	1	-0.386784	1	-1.3078	0.0267955	0.395781	1	-1.26731	0.0362603	0.890872	0.311825	0.644588	0.749376
SCO1041	rlmG	conserved hypothetical protein SCG20A.21	-0.333418	0.999994	-0.375802	1	-0.457513	0.983855	-0.256937	0.999999	0.0757595	1	-0.31788	1	-0.403177	1	-0.120173	1	-0.469383	1	0.169322	1	0.0905222	1	-0.517026	0.738025	0.164967	1	-0.13073	1
SCO1042	SCO1042	hypothetical protein	-0.698182	0.703895	-1.09851	0.0559236	-0.527017	0.806238	0.0386366	0.999999	0.0417261	1	-0.548946	0.929886	-0.755273	0.80675	-0.747153	0.521723	-0.456342	1	0.275186	0.982091	-0.420725	1	-0.796865	0.220093	0.94876	0.141934	0.109687	1
SCO1043	SCO1043	putative transcriptional regulatory protein	-0.816138	0.457276	-0.157608	1	-0.0043633	1	0.278874	0.999999	0.0862263	1	-0.33591	1	-0.233523	1	0.00928686	1	-0.0595554	1	0.27977	1	-0.276724	1	-0.51393	0.70372	0.161379	1	0.0940689	1
SCO1044	SCO1044	putative secreted protein	-1.27534	0.162385	-0.61191	0.672533	-0.148165	1	0.853212	0.292696	0.382768	1	-0.276705	1	-0.341814	1	-0.379205	1	-0.412503	1	-0.0906003	1	-0.130001	1	-0.410664	0.822408	0.961869	0.178401	0.636835	0.732018
SCO1045	SCO1045	putative metal associated protein	1.69857	0.0744868	0.653097	0.730896	2.21424	0.000665321	3.54166	1.44034e-06	0.879558	0.811416	2.57906	0.000204673	1.61153	0.0293833	-0.208449	1	1.13427	0.210358	1.28985	0.0421224	0.0375069	1	1.92161	0.00076015	1.17099	0.245482	0.878433	0.544349
SCO1046	SCO1046	putative metal transporter ATPase	0.24899	0.999994	0.358803	0.999119	0.205158	1	1.44363	0.00617452	0.425458	1	0.382594	1	0.19161	1	-0.634119	0.769664	0.0649994	1	-0.163636	1	-0.348184	1	0.514556	0.677016	0.570225	0.70008	0.801691	0.453571
SCO1047	SCO1047	putative integral membrane protein	0.885827	0.999994	1.92303	0.138272	2.10659	0.0675586	-0.484445	0.926583	-1.95756	0.335701	0.457294	1	-0.327762	1	0.39144	1	1.27706	0.357089	0.260431	0.977846	-0.869606	0.934222	1.16544	0.239716	-0.590733	0.830063	1.29827	0.530577
SCO1048	SCO1048	putative secreted protein	0.909087	0.931996	1.32175	0.321978	1.29543	0.316158	-1.41687	0.28892	-1.58288	0.41429	0.999958	0.494456	0.884644	1	1.22607	0.460014	2.22524	0.0149232	1.37507	0.206942	0.0600684	1	2.37771	0.0066429	-1.80199	0.108107	0.121724	1
SCO1049	SCO1049	putative secreted oxidoreductase	0.0992484	0.999994	-0.00676352	1	0.407179	0.921848	0.935226	0.25947	0.0582878	1	-0.81393	0.605899	0.0473436	1	-0.505424	0.967484	-0.0222955	1	0.656946	0.453776	-1.18359	0.2451	0.467739	0.771443	-0.0928923	1	0.620502	0.770274
SCO1050	SCO1050	putative DNA protection protein	0.0599317	0.999994	0.135013	1	0.414902	0.993924	0.251275	0.999999	-0.132183	1	0.0518016	1	0.475788	1	-0.688786	0.658233	0.199835	1	0.337217	0.915394	0.241067	1	0.362435	0.898589	-0.100723	1	0.69199	0.654718
SCO1051	SCO1051	putative integral membrane protein	0.0105328	0.999994	0.106451	1	0.642412	0.632984	0.725369	0.482439	0.95064	0.455014	0.335524	1	0.505296	1	-0.191911	1	0.608494	0.855639	0.0640606	1	0.112985	1	0.149819	1	0.534908	0.742111	0.243896	1
SCO1052	SCO1052	putative regulatory protein	-0.878571	0.999994	1.37479	0.220453	0.798357	0.674375	1.06014	0.340388	0.505361	1	-0.513861	1	-0.665716	1	0.519334	1	-0.11428	1	-0.96314	0.309765	-0.839054	0.745725	-0.635691	0.596368	0.67586	0.680057	0.76473	0.780354
SCO1053	SCO1053	hypothetical protein SCG20A.33c	-0.431057	0.999994	0.110636	1	-0.200281	1	-1.03672	0.134007	-0.668851	0.851529	-0.0494731	1	0.254096	1	0.791375	0.471113	0.610811	0.826818	0.322731	0.90375	-0.520808	1	0.789065	0.257054	-0.809139	0.338421	-0.366596	1
SCO1054	SCO1054	putative aminotransferase	0.130901	0.999994	0.667252	0.508004	0.236915	1	-0.448676	0.926583	-0.143727	1	0.360505	1	0.162963	1	0.663024	0.649723	0.351184	1	0.185801	1	-0.395337	1	0.594219	0.535264	-0.530042	0.790085	0.114823	1
SCO1055	SCO1055	putative sugar hydrolase	-0.41636	0.999994	0.985403	0.0806936	-0.612783	0.649537	0.232639	0.999999	0.21818	1	-0.00680023	1	-0.117594	1	0.389686	1	-0.0903735	1	0.464585	0.759444	-0.480847	1	0.328297	0.955102	-0.0945064	1	0.0334548	1
SCO1056	SCO1056	putative sugar transport sugar binding protein	-0.220198	0.999994	0.359666	0.991057	-0.905251	0.294044	-1.39507	0.022699	-1.12199	0.200232	-0.804888	0.480961	0.0936169	1	-0.0511393	1	-0.235896	1	-1.0858	0.0761627	-0.600897	0.906407	-0.615026	0.522971	-0.979199	0.17257	-0.392343	1
SCO1057	SCO1057	putative sugar transport integral membraneprotein	-0.320903	0.999994	-0.234554	1	-0.715629	0.591027	-0.429846	0.855171	-0.0617302	1	-0.531522	0.962824	-0.0229111	1	-1.43043	0.113298	-0.573466	0.908475	-0.452312	0.728966	0.149675	1	-0.415454	0.790396	-0.364684	0.934354	0.215541	1
SCO1058	SCO1058	putative sugar transport integral membraneprotein	-0.0918012	0.999994	0.203345	1	-0.318946	1	-0.348257	0.940448	-0.340178	1	-0.0620932	1	-0.22562	1	-0.847963	0.540591	-0.448564	1	-0.0482012	1	0.109036	1	-0.272483	0.933421	-0.580764	0.69842	0.306484	1
SCO1059	SCO1059	putative beta-glucosidase	-0.222651	0.999994	0.457404	1	-0.706094	0.507827	-0.365663	0.999999	0.0498788	1	0.0306646	1	-0.0425231	1	0.234308	1	-0.0331333	1	-0.480979	0.752777	-0.105134	1	-0.0740453	1	-0.0980899	1	-0.458928	1
SCO1060	SCO1060	putative transcriptional repressor	-0.553853	0.927191	0.403022	0.974622	0.000840798	1	0.249721	0.999999	0.232421	1	-0.316242	1	-0.196904	1	0.70524	0.622073	0.0485237	1	-0.599701	0.517863	-0.0958298	1	-0.920203	0.114205	0.393606	0.949692	0.0272796	1
SCO1061	SCO1061	putative bifunctional protein (secreted sugarbinding protein/sugar hydrolase)	-0.123586	0.999994	-0.725011	0.665172	-0.499673	0.895983	1.12797	0.171116	0.505616	1	0.315791	1	0.258455	1	0.052469	1	-0.038229	1	0.660078	0.478432	0.643178	0.874422	0.530531	0.651316	-0.0499137	1	-0.0976475	1
SCO1062	SCO1062	putative hydrolase	-0.932569	0.874865	-0.500689	0.921217	0.160849	1	0.892669	0.470978	1.16905	0.460684	-0.0781762	1	-0.314833	1	0.694095	0.886744	0.315705	1	-0.582467	0.647412	-0.555837	1	-0.862602	0.406726	0.467719	0.86906	-0.626208	0.858095
SCO1063	SCO1063	putative sugar transport integral membraneprotein	-1.61477	0.400352	-1.23245	0.302324	-0.476808	0.890006	0.654822	0.663599	-0.414853	1	-0.398829	1	1.63823	0.164924	-0.0423915	1	1.0524	0.506209	-0.0221451	1	0.194138	1	-0.328457	0.915289	-0.213879	1	-1.27569	0.298699
SCO1064	SCO1064	putative sugar transport integral membraneprotein	-0.969287	0.908644	-1.44771	0.336867	-0.330979	1	-1.22271	0.331398	-1.33927	0.474281	-1.37877	0.281822	0.315709	1	-0.820235	0.861473	0.035993	1	0.146288	1	0.776344	0.885677	0.791352	0.520411	-1.20772	0.281194	-0.0665546	1
SCO1065	SCO1065	putative sugar transport sugar binding protein	0.381628	0.999994	-0.00988105	1	-0.507187	0.948866	0.869747	0.482537	0.0707354	1	-0.239822	1	1.85502	0.117361	0.737797	0.939874	1.71853	0.0983353	-0.800252	0.425039	-0.781159	0.80031	0.0873713	1	0.530423	0.806704	-0.533693	1
SCO1066	SCO1066	putative lacI-family transcriptional regulator	-0.00112972	0.999994	-0.101341	1	-0.267184	1	0.535344	0.734611	0.15948	1	-0.0457447	1	0.174597	1	-0.225959	1	-0.0909692	1	0.0488619	1	-0.352107	1	0.102015	1	-0.141518	1	-0.257151	1
SCO1067	SCO1067	putative integral membrane transport protein	1.05198	0.183266	0.731745	0.453766	0.332915	1	0.180049	0.999999	-0.421063	1	-0.178064	1	0.845832	0.619529	0.458199	1	0.308316	1	-0.791762	0.230509	-0.506595	1	0.0252062	1	0.57136	0.70029	0.265176	1
SCO1068	SCO1068	conserved hypothetical protein	0.594394	0.894645	1.00167	0.189987	1.33861	0.0240126	0.433846	0.855462	-0.0654144	1	0.030067	1	0.545228	1	0.330892	1	0.93507	0.316846	-0.242007	0.969321	-0.487465	1	-0.42411	0.795845	0.771576	0.424981	0.645147	0.734423
SCO1069	SCO1069	putative marR-family transcriptional regulator	0.73138	0.660789	0.154447	1	0.780617	0.348974	0.521894	0.783498	0.236501	1	0.640479	0.766415	-0.0474207	1	-0.599794	0.834839	0.426497	1	-0.196417	1	-0.0340412	1	-0.196921	1	0.987363	0.100765	0.459549	1
SCO1070	SCO1070	putative two component system responseregulator	0.0824172	0.999994	-0.343975	1	0.0169931	1	0.305779	0.999999	0.508762	1	0.219444	1	0.07505	1	-0.294323	1	-0.235082	1	-0.760559	0.187843	-0.22583	1	-0.759035	0.197892	1.09861	0.0130783	0.273296	1
SCO1071	SCO1071	putative two component system sensor kinase	-0.238161	0.999994	0.106542	1	0.218653	1	0.704115	0.419955	0.755297	0.590042	-0.323313	1	-0.115234	1	0.023029	1	-0.30127	1	-1.16279	0.00501523	-0.742715	0.538845	-1.49356	0.00010566	1.06687	0.0317806	0.373743	1
SCO1072	SCO1072	hypothetical protein SCG22.18	-1.37828	0.898022	2.17378	0.0658489	2.41888	0.0290059	0.671296	0.819045	-0.355472	1	-0.0930587	1	-0.591564	1	1.46982	0.345241	0.898553	0.823834	-0.58211	0.739839	-3.5337	0.0117148	-1.61986	0.132454	1.25698	0.382115	0.78405	0.889124
SCO1073	SCO1073	putative hydrogenase	-0.195715	0.999994	0.639124	0.580704	0.208019	1	-0.397492	0.992091	0.0247281	1	-0.0792329	1	-0.361668	1	0.590679	0.838042	-0.428446	1	-0.13739	1	0.117264	1	-0.356346	0.973372	-0.176858	1	-0.18486	1
SCO1074	SCO1074	putative peptidase	-0.164887	0.999994	0.213165	1	-0.202709	1	-1.1219	0.00946258	-0.945695	0.138163	-0.0435641	1	-0.0964864	1	0.29563	1	0.0038723	1	0.810056	0.118459	-0.0650515	1	0.341746	0.997656	-0.47721	0.897445	-0.469737	1
SCO1075	SCO1075	putative bifunctional protein (ATP/GTP bindingprotein/MutT-like)	-0.322765	0.999994	0.271523	1	0.250679	1	-0.0723395	0.999999	-0.198625	1	-0.0229163	1	-0.216078	1	0.364911	1	0.171427	1	0.211575	1	-0.674714	0.737583	-0.526382	0.666482	0.493046	0.826638	0.0757066	1
SCO1076	SCO1076	putative secreted protein	-0.251519	0.999994	0.0223437	1	-0.236864	1	0.102568	0.999999	-0.136609	1	-1.07229	0.214477	-0.428578	1	-0.368201	1	-0.17246	1	0.00718897	1	-0.170445	1	-0.801435	0.292758	0.211178	1	0.426636	1
SCO1077	SCO1077	putative sugar kinase	-0.154977	0.999994	0.0898804	1	0.167182	1	0.299382	0.99757	-0.122203	1	-0.727505	0.636337	-0.383448	1	0.0894513	1	0.0960978	1	-0.827277	0.232617	-0.917471	0.374271	-1.25578	0.0215818	0.351868	0.961916	0.118175	1
SCO1078	SCO1078	putative lacI-family transcriptional regulator	0.524432	0.983081	0.0197269	1	0.35275	1	0.203632	0.999999	0.177794	1	0.826207	0.263737	0.879798	0.334657	0.320109	1	0.374288	1	0.85549	0.0965021	0.0860382	1	0.926957	0.0535374	-0.102091	1	-0.244004	1
SCO1079	SCO1079	hypothetical protein	0.286597	0.999994	0.399623	0.968303	0.875263	0.255126	0.572629	0.671715	0.54738	1	0.816827	0.443603	0.253686	1	0.471538	1	0.647269	0.759797	0.440047	0.768387	-0.393359	1	0.352976	0.897708	0.691252	0.52372	0.26863	1
SCO1080	SCO1080	hypothetical protein	0.650826	0.787828	0.303303	1	-0.19077	1	0.3607	0.97347	0.248906	1	0.1052	1	0.476143	1	-0.0694666	1	0.373552	1	0.262468	0.990253	-0.14348	1	0.161967	1	0.281553	1	0.312514	1
SCO1081	SCO1081	putative electron transfer flavoprotein, alphasubunit	0.49363	0.999994	1.24819	0.00553693	-0.317779	1	-0.885977	0.161467	0.0688922	1	0.0480016	1	-0.250672	1	0.536519	0.953622	-0.163113	1	-0.711094	0.303202	0.145571	1	-0.195567	1	-0.251966	1	-0.216053	1
SCO1082	SCO1082	putative electron transfer flavoprotein, betasubunit	0.41662	0.999994	0.989538	0.0442223	-0.344134	1	-1.11228	0.0137194	-0.187481	1	-0.0455838	1	-0.293501	1	0.437693	1	-0.425323	1	-0.854744	0.0880194	0.42459	1	-0.527819	0.689974	-0.200836	1	-0.262121	1
SCO1083	SCO1083	putative flavin-dependent reductase	-0.767625	0.719638	-0.0232046	1	-0.394492	0.941392	0.412769	0.872615	0.083575	1	-0.199169	1	-0.482785	1	0.0905072	1	-0.300487	1	-1.05166	0.0928345	-0.522364	1	-1.353	0.0178935	0.746341	0.482084	0.25934	1
SCO1084	SCO1084	putative thioredoxin	-1.04615	0.809411	-0.116461	1	-0.274661	1	1.82244	0.0527325	0.771414	0.948798	0.629596	0.967265	0.239531	1	0.151759	1	0.293231	1	-0.594593	0.661991	0.0624307	1	-0.459494	0.81012	0.776461	0.63096	-0.0285636	1
SCO1085	SCO1085	putative acyltransferase	0.713691	0.731813	0.316221	1	0.502157	0.825967	0.308806	0.987495	-0.227206	1	1.35936	0.0284396	0.110568	1	-0.24194	1	0.493042	1	1.22596	0.0273714	0.156676	1	0.809844	0.270221	-0.540213	0.74143	-0.289102	1
SCO1086	SCO1086	hypothetical protein	-0.288668	0.999994	-0.36979	1	-0.0767135	1	2.23201	0.0322857	0.702849	1	3.50923	0.000413819	0.578083	1	0.219231	1	0.954338	0.711654	1.27358	0.203224	0.823117	0.889285	1.06989	0.330765	0.379665	0.984442	-0.244749	1
SCO1087	SCO1087	putative aldolase	-1.1138	0.355775	-1.1316	0.168794	-1.08008	0.203921	-0.0384892	0.999999	0.281229	1	0.707427	0.738346	0.520807	1	0.897776	0.466695	1.06903	0.295791	0.645428	0.502707	-0.46638	1	0.943694	0.210932	0.5954	0.698242	-1.81342	0.0150747
SCO1088	SCO1088	putative oxidoreductase	-1.14798	0.403665	-1.017	0.302324	-0.912877	0.401398	0.203335	0.999999	0.273433	1	0.929719	0.494456	0.615247	1	1.29762	0.163767	1.35916	0.141864	0.455028	0.742447	-0.638926	0.919615	0.656554	0.532039	1.06087	0.266711	-2.02249	0.0131215
SCO1089	SCO1089	hypothetical protein 2SCG4.05c	-1.12759	0.499057	-1.05062	0.316203	-0.90684	0.452037	0.778703	0.537051	0.584888	1	0.618693	0.922116	0.656954	1	1.28338	0.217447	1.32357	0.208574	0.394378	0.823378	-0.675844	0.907974	0.748264	0.465474	0.844617	0.500818	-2.14902	0.0152613
SCO1090	SCO1090	putative phosphodiesterase	0.0247563	0.999994	-0.241949	1	0.196949	1	-0.138889	0.999999	-0.00928379	1	0.574744	0.929886	0.411188	1	0.521665	1	0.386773	1	0.976452	0.00891881	0.259278	1	0.669794	0.328459	-0.211431	1	-0.17192	1
SCO1091	SCO1091	putative acetyltransferase	0.231203	0.999994	0.167411	1	0.169736	1	0.0429689	0.999999	-0.00857263	1	0.073941	1	0.163375	1	0.322128	1	0.0439699	1	0.293964	1	0.148633	1	0.0232787	1	-0.0584055	1	-0.192393	1
SCO1092	SCO1092	conserved hypothetical protein	-0.172984	0.999994	-1.41123	0.0130203	-0.581328	0.705759	0.565931	0.678793	0.344125	1	0.885703	0.306104	0.610148	1	0.607219	0.807714	0.213756	1	0.494331	0.699954	0.806571	0.459435	0.688942	0.375132	0.801192	0.343353	0.0438705	1
SCO1093	SCO1093	putative hydroxylase	-0.105956	0.999994	-0.508274	0.823693	0.171915	1	0.680472	0.518683	0.877959	0.490249	0.299893	1	0.368714	1	0.269785	1	-0.244647	1	-0.222724	0.993728	0.308817	1	-0.132544	1	1.04772	0.108107	0.727725	0.56764
SCO1094	SCO1094	putative tetR-family regulatory protein	-0.206338	0.999994	0.0668824	1	0.176964	1	0.186908	0.999999	-0.0409128	1	-0.352654	1	-0.119014	1	0.121721	1	-0.373204	1	-0.306917	1	-0.374538	1	-0.776108	0.172883	-0.0664295	1	-0.0532249	1
SCO1095	SCO1095	hypothetical protein 2SCG4.11	0.158544	0.999994	0.625243	0.660789	-0.215358	1	-0.164632	0.999999	0.148283	1	-0.446467	1	-0.223885	1	-0.339689	1	-0.110064	1	0.08022	1	-0.343424	1	0.158395	1	-0.38254	0.995832	0.0168151	1
SCO1096	SCO1096	hypothetical protein S2SCG4.12	-0.902649	0.558639	-0.456318	0.885293	-1.14107	0.122662	0.137013	0.999999	0.256166	1	-0.73159	0.649902	-0.339754	1	-0.899009	0.439455	-0.247171	1	0.19886	0.98561	0.0262998	1	-0.220887	0.979916	-0.748474	0.475314	-0.303367	1
SCO1097	SCO1097	putative hydrolase	0.140774	0.999994	0.340695	1	-0.145161	1	-0.323135	0.999999	0.476411	1	-0.015633	1	0.000136639	1	0.152409	1	-0.117833	1	0.16606	1	-0.114233	1	0.123492	1	-0.02541	1	-0.353874	1
SCO1098	SCO1098	putative MarR-family regulatory protein	-0.0157191	0.999994	0.329426	1	0.0879473	1	0.0715399	0.999999	-0.0254831	1	-0.383686	1	-0.032904	1	0.394531	1	-0.0777112	1	0.0309599	1	-0.409832	1	-0.313904	0.992507	-0.0459052	1	0.050866	1
SCO1099	SCO1099	putative integral membrane protein	-0.615473	0.856518	-0.42265	0.950512	-0.424331	0.943589	0.0953114	0.999999	-0.194625	1	-0.692711	0.661078	-0.0818152	1	-0.254908	1	-0.280118	1	-0.364986	0.885735	-0.916513	0.273613	-0.460293	0.773135	0.56086	0.714239	0.137124	1
SCO1100	SCO1100	putative integral membrane protein	0.581895	0.999994	2.28835	0.0254973	1.40301	0.322696	-0.702452	0.671715	-0.8837	0.822328	-0.627592	0.931172	-1.20642	0.867439	1.25616	0.266021	0.565211	0.988178	-1.01881	0.27633	-0.879908	0.708313	-0.347025	0.883186	-0.0773552	1	1.40954	0.374973
SCO1101	SCO1101	putative integral membrane protein	0.0194095	0.999994	0.190748	1	0.934848	0.159677	0.0634879	0.999999	-0.12668	1	0.178917	1	-0.431829	1	0.357991	1	0.252821	1	-0.79112	0.220103	-0.565668	0.959351	-0.887918	0.131792	0.38319	0.963963	0.120653	1
SCO1102	SCO1102	putative integral membrane protein	0.0666536	0.999994	-0.068564	1	-0.733702	0.38739	0.445576	0.929728	0.214176	1	0.659229	0.687433	0.115235	1	-0.252885	1	0.159432	1	0.286809	1	0.302783	1	0.645083	0.424146	0.550758	0.77297	-0.253401	1
SCO1103	SCO1103	putative hydrolase	0.221179	0.999994	-0.349091	1	0.152528	1	1.84086	1.44034e-06	0.0175401	1	0.186089	1	-0.0201287	1	-0.1642	1	-0.183339	1	0.224481	1	0.244224	1	-0.12678	1	0.376538	1	0.235265	1
SCO1104	SCO1104	putative tetR-family transcriptional regulatoryprotein	0.72604	0.576703	-0.463936	0.944505	-0.342502	1	1.86759	1.47233e-06	0.357345	1	-0.537025	0.972541	-0.552032	1	-0.0583233	1	-0.574531	0.89839	-0.351739	0.959608	-0.287076	1	-0.96699	0.0358029	0.403866	0.986747	0.163721	1
SCO1105	SCO1105	putative secreted protein	0.312956	0.999994	0.768737	0.509741	0.348473	0.982574	0.101663	0.999999	0.562907	1	0.307401	1	0.180636	1	0.51721	0.965272	0.31984	1	-0.294204	0.903423	0.0692737	1	0.400106	0.811834	-0.318483	0.975567	0.4262	1
SCO1106	SCO1106	putative lipoprotein	-1.2284	0.174198	0.369202	1	-0.0896794	1	0.643728	0.594278	0.422762	1	-0.0359819	1	0.259257	1	-0.0583317	1	0.108375	1	-0.579268	0.590378	0.0294323	1	-0.0354189	1	0.540166	0.806704	0.297907	1
SCO1107	SCO1107	hypothetical protein 2SCG4.23c	-0.553073	0.930153	0.321393	1	0.0551124	1	0.6285	0.56461	0.459263	1	-0.132722	1	-0.786558	0.603966	-0.0220528	1	-0.6169	0.787657	-0.572065	0.600339	-0.335765	1	-0.728351	0.26023	0.735768	0.356607	1.03852	0.0643978
SCO1108	SCO1108	putative regulatory protein	-0.0818639	0.999994	-0.0334219	1	-0.408168	0.983855	0.499817	0.805404	0.273824	1	-0.0458568	1	-0.656811	1	-0.185379	1	-0.492818	1	-0.527161	0.655288	-0.316846	1	-0.404206	0.875358	0.486225	0.843833	0.347698	1
SCO1109	SCO1109	putative oxidoreductase	1.41465	0.0745667	0.898922	0.325566	0.794357	0.455308	3.13944	1.44034e-06	1.55949	0.0355528	0.966592	0.335045	-0.149662	1	-1.06022	0.232893	1.54001	0.0174131	1.37463	0.0165046	-0.918436	0.465219	1.72192	0.001786	0.707959	0.544631	1.19738	0.157393
SCO1110	SCO1110	putative secreted lyase	0.821506	0.815384	-0.181575	1	0.648955	0.717944	2.3496	0.00151652	1.07967	0.522752	0.213943	1	-0.0303619	1	-0.970641	0.449006	1.01448	0.32478	0.898761	0.258324	-0.400371	1	1.28738	0.0575994	0.793124	0.542786	1.52938	0.0944738
SCO1111	SCO1111	conserved hypothetical protein	-0.716848	0.948375	0.32934	1	1.13338	0.251649	0.949606	0.35816	-0.124434	1	-0.425212	1	-0.355931	1	0.03421	1	0.675327	0.823327	0.233	0.964417	-1.87886	0.0415689	-0.370347	0.853951	0.532286	0.786566	0.831291	0.617029
SCO1112	SCO1112	putative oxidoreductase	0.352716	0.999994	0.497701	0.858127	0.420938	0.923124	0.266216	0.999999	-0.261621	1	-0.130082	1	0.529026	1	0.401831	1	0.974201	0.414375	-0.0573437	1	0.0762895	1	-0.169557	1	0.644256	0.650179	0.785123	0.621057
SCO1113	SCO1113	conserved hypothetical protein	1.3972	0.0740971	0.251659	1	0.642486	0.643124	1.69504	0.00556973	0.818537	0.664857	0.38036	1	-0.480445	1	-0.794084	0.576223	0.0890355	1	-0.842478	0.252876	-0.185622	1	-0.905119	0.206602	0.279242	1	0.087312	1
SCO1114	ung1	uracil DNA glycosylase	0.248405	0.999994	0.141674	1	0.194827	1	-0.873656	0.110201	-0.465813	1	0.355132	1	-0.0101054	1	-0.0798956	1	0.11116	1	0.740437	0.201606	0.14503	1	0.641701	0.416433	-0.420685	0.990424	-0.408872	1
SCO1115	SCO1115	conserved hypothetical protein	0.101388	0.999994	1.02833	0.123557	1.22214	0.0309869	-0.241922	0.999999	-0.199901	1	0.39745	1	-0.215572	1	0.408714	1	0.643225	0.773197	0.122301	1	-1.04187	0.182584	-0.182493	1	0.502856	0.79402	0.280295	1
SCO1116	SCO1116	hypothetical protein	0.763681	0.570946	0.499755	0.859361	0.915893	0.168231	-0.133666	0.999999	-0.83505	0.485749	0.694404	0.636348	0.615779	1	-0.100309	1	0.847774	0.3402	1.9795	1.92492e-06	-0.884075	0.309222	1.45947	0.000681156	-0.530727	0.766675	0.0864613	1
SCO1117	SCO1117	putative secreted protein	0.230257	0.999994	0.0556592	1	0.110791	1	0.273614	0.999999	-0.0313284	1	0.431725	1	0.412946	1	-0.136905	1	0.38787	1	1.15134	0.00156283	-0.523275	1	0.518838	0.722272	0.373603	1	0.182291	1
SCO1118	SCO1118	putative integral membrane protein	0.259513	0.999994	0.571375	0.73239	0.314163	1	0.537881	0.736516	-0.42423	1	0.453515	1	0.413318	1	0.121616	1	0.66208	0.720626	0.689833	0.362605	-0.8512	0.386503	0.45215	0.786496	0.425452	0.915262	0.287562	1
SCO1119	SCO1119	putative asnC-family transcriptional regulatoryprotein	-0.199674	0.999994	-0.0896706	1	-0.243162	1	0.270616	0.999999	-0.00671236	1	-0.060071	1	-0.853797	0.553089	-0.365882	1	-1.0895	0.0623602	-1.18566	0.00973602	-0.00265714	1	-1.00232	0.050625	0.895306	0.178621	0.918948	0.237596
SCO1120	SCO1120	putative hydrolase	0.0593242	0.999994	0.092116	1	-0.0593874	1	0.0125029	0.999999	-0.0826656	1	0.0623974	1	-0.381099	1	-0.147237	1	-0.56298	0.955695	-0.433909	1	0.124585	1	-0.392213	1	0.435773	1	0.292146	1
SCO1121	SCO1121	putative secreted protein	-0.30216	0.999994	-0.373051	1	-0.240165	1	-0.0364035	0.999999	-0.342425	1	-0.444903	1	-0.450587	1	-0.419212	1	-0.282177	1	0.304766	0.967623	0.319884	1	-0.233437	1	0.315678	1	0.0717152	1
SCO1122	SCO1122	putative regulatory protein	-0.52981	0.969634	-0.542281	0.802132	-0.530713	0.817271	-0.390033	0.979032	-0.502734	1	-0.1627	1	-0.208423	1	-0.0697907	1	-0.159093	1	0.500136	0.719061	-0.204783	1	0.0888342	1	-0.295374	1	-0.907288	0.191498
SCO1123	SCO1123	hypothetical protein 2SCG38.16	-0.427743	0.999994	-0.273624	1	0.0574556	1	-0.554862	0.722952	-0.56915	1	-0.0698731	1	-0.0797379	1	0.211541	1	-0.0771264	1	0.885055	0.065828	-0.229573	1	0.366797	0.962069	-0.697424	0.431934	-0.706604	0.518236
SCO1124	SCO1124	putative integral membrane protein	-0.512878	0.999994	-1.11449	0.00433062	-0.473618	0.955988	-0.281855	0.999999	-0.232858	1	-0.442478	1	-0.121613	1	-0.0887705	1	0.0308894	1	1.14983	0.00101247	0.102843	1	0.378766	0.978674	-0.640245	0.539039	-0.68429	0.535057
SCO1125	SCO1125	hypothetical protein 2SCG38.18c	-0.511286	0.977693	0.322485	1	0.45995	0.891092	0.526233	0.75036	-0.143855	1	-0.195827	1	-0.0521561	1	0.50388	0.983028	0.232483	1	0.792531	0.242113	-0.421157	1	-0.0901173	1	-0.347915	0.977975	-0.301568	1
SCO1126	SCO1126	conserved hypothetical protein	-0.791647	0.652168	-0.594472	0.700719	-0.0564007	1	0.48714	0.791447	0.242261	1	-0.474573	1	-0.368983	1	-0.237031	1	-0.273335	1	-0.250171	0.964607	-0.659742	0.807358	-1.12234	0.0550913	0.685089	0.541017	-0.0318112	1
SCO1127	SCO1127	putative oxidoreductase	-0.65471	0.803406	-0.588536	0.699232	0.250479	1	1.03268	0.0934707	0.480214	1	-0.518054	0.974831	0.358503	1	0.0513416	1	-0.253542	1	-0.232432	1	0.299853	1	-0.451457	0.859459	0.418883	0.985253	-0.0559378	1
SCO1128	SCO1128	putative integral membrane protein	0.212315	0.999994	0.0273425	1	0.19153	1	1.22655	0.117678	0.349891	1	-0.153601	1	-0.172661	1	-0.271174	1	-0.244076	1	-0.145613	1	0.160165	1	-0.623607	0.550363	0.217088	1	0.754172	0.651553
SCO1129	SCO1129	putative secreted deacetylase	-0.498042	0.999994	0.79105	0.547073	0.656668	0.682737	0.591654	0.700646	0.0125915	1	-0.211756	1	-0.0267174	1	0.20907	1	0.474288	1	-0.939723	0.245133	-0.438442	1	-0.447718	0.759213	0.5199	0.779953	0.265346	1
SCO1130	SCO1130	conserved hypothetical protein	1.9787	1.06955e-05	1.74022	3.68999e-05	2.38407	8.66872e-09	0.224124	0.999999	-0.0830607	1	1.82251	9.5616e-06	0.892356	0.419829	0.520181	0.974129	0.822845	0.352719	0.987386	0.0483003	0.0872501	1	1.24936	0.00405328	0.14074	1	1.08804	0.0894545
SCO1131	SCO1131	conserved hypothetical protein	0.640479	0.83624	2.06355	1.91697e-05	1.08742	0.0956658	-0.416636	0.872615	0.289253	1	0.24347	1	-0.15082	1	0.42696	1	-0.0320057	1	0.595025	0.530502	-0.41172	1	0.935071	0.126977	0.11486	1	1.38773	0.0265873
SCO1132	SCO1132	putative oxidoreductase	0.264895	0.999994	1.87864	4.93924e-06	0.490999	0.863122	-0.0433089	0.999999	0.28968	1	0.209643	1	-0.0155222	1	0.452638	1	0.0255724	1	0.240609	1	-0.287959	1	0.780432	0.223265	0.0106533	1	1.16825	0.0455314
SCO1133	SCO1133	putative oxidoreductase, molybdopterin bindingsubunit	0.687685	0.889857	2.35867	0.000107188	1.05937	0.246027	0.327779	0.959358	0.69743	0.871425	0.487358	1	-0.30763	1	-0.0483161	1	0.0997383	1	-0.79212	0.32897	-0.269797	1	0.744903	0.362895	0.51293	0.775929	1.80622	0.0134826
SCO1134	SCO1134	putative oxidoreductase, iron-sulphur bindingsubunit	0.313226	0.999994	1.8257	0.000248765	0.217963	1	0.13499	0.999999	0.447504	1	0.524741	0.996667	-0.284424	1	-0.315864	1	-0.203108	1	0.160629	1	0.084802	1	1.31394	0.00815363	-0.0663684	1	1.42064	0.0219585
SCO1135	SCO1135	putative tetR-family transcriptional regulator	-0.237426	0.999994	-0.119165	1	-0.434186	0.964679	0.441395	0.911056	0.629804	0.897485	0.0506548	1	-0.276007	1	0.0960471	1	-0.502705	1	-0.398335	0.878951	0.370879	1	-0.657361	0.411053	0.432084	0.935311	-0.0455127	1
SCO1136	SCO1136	putative two component system responseregulator	-0.441178	0.999994	0.0775537	1	0.0558863	1	0.383753	0.956198	0.210295	1	-0.50971	0.996667	-0.797596	0.674355	0.0894429	1	-0.381087	1	-0.193477	1	0.170176	1	-0.548414	0.627355	0.685069	0.501567	0.888358	0.276599
SCO1137	SCO1137	putative two component system histidine kinase	-0.0107739	0.999994	-0.126242	1	0.214248	1	0.140141	0.999999	0.168708	1	-0.846533	0.507777	-0.43449	1	-0.391538	1	-0.161822	1	-0.429189	0.761698	0.137075	1	-0.310833	0.915658	1.29305	0.0436292	1.83229	0.00336141
SCO1138	SCO1138	putative secreted protein	0.206974	0.999994	0.95921	0.404101	1.12297	0.263208	-1.08391	0.322573	-1.84038	0.106851	0.221609	1	0.0110492	1	-0.371824	1	0.214111	1	1.42681	0.0358553	-0.289	1	1.5163	0.0253989	0.989665	0.341045	3.0899	0.000107123
SCO1139	SCO1139	putative integral membrane protein	0.758326	0.794756	0.907295	0.384668	0.925524	0.363548	-0.913051	0.38798	-1.45598	0.196354	-0.307529	1	0.00996497	1	-0.354457	1	0.19742	1	1.91418	0.000436091	-0.271376	1	1.91433	0.000532208	0.509055	0.785295	2.9753	5.88125e-06
SCO1140	SCO1140	putative integral membrane protein	0.586636	0.900128	1.14363	0.0849136	1.16858	0.0692946	-0.738033	0.464261	-0.584858	0.986278	-0.0428133	1	-0.0438093	1	-0.186211	1	0.251667	1	1.81484	0.000124901	-0.360577	1	1.58567	0.00118851	0.508648	0.779953	2.6856	6.1971e-07
SCO1141	SCO1141	conserved hypothetical protein	0.88549	0.553155	1.04202	0.18942	1.17675	0.0927892	-0.48426	0.796075	-0.411842	1	0.58676	0.878963	-0.060316	1	-0.0523327	1	0.200745	1	1.89665	0.000114899	-0.0203211	1	1.50152	0.00387152	0.402822	0.89693	2.54318	6.75858e-06
SCO1142	SCO1142	putative oxidoreductase	-0.407012	0.999994	-0.146031	1	0.652731	0.645811	2.28259	0.000390883	0.42899	1	0.0994985	1	0.0524059	1	-0.00505383	1	0.365981	1	0.335538	0.863909	-0.120444	1	0.301015	0.915658	1.41698	0.0440397	1.21365	0.169753
SCO1143	mltG	conserved hypothetical protein	-1.23094	0.158195	-1.17774	0.0740774	-1.18915	0.0613717	0.553406	0.700646	0.766204	0.705004	-0.104447	1	-0.201091	1	-0.672962	0.724364	-0.194008	1	-0.980917	0.109269	0.587472	0.921906	-0.505397	0.679335	0.799276	0.381877	-0.591102	0.793071
SCO1144	SCO1144	putative ABC transporter ATP-binding protein	-0.0565733	0.999994	-0.430647	0.921778	-1.01233	0.188604	-0.0628371	0.999999	-0.0369517	1	-0.0882283	1	-0.0542695	1	-0.326072	1	0.314666	1	-0.806201	0.27303	0.736189	0.694021	-0.337871	0.883531	-0.0698423	1	-1.0098	0.274871
SCO1145	SCO1145	putative marR-family regulator	-0.0327049	0.999994	-0.48995	0.888976	-0.449933	0.937013	-0.136223	0.999999	-0.230261	1	-0.892738	0.208988	-0.633333	1	-0.568816	0.886883	-0.590485	0.855639	-0.461224	0.771857	-0.138558	1	-0.940416	0.0700747	-0.110753	1	-0.383072	1
SCO1146	SCO1146	putative lipoprotein	-0.0561659	0.999994	0.0661061	1	0.0452394	1	-0.179394	0.999999	-0.27361	1	-0.159985	1	-0.380374	1	0.141437	1	-0.216674	1	-0.292961	1	-0.146618	1	-0.456309	0.840607	0.180295	1	-0.171316	1
SCO1147	SCO1147	putative ABC transporter transmembrane subunit	-0.088845	0.999994	0.00706752	1	-0.155245	1	0.757737	0.460762	0.728604	0.809578	-0.180093	1	0.0957884	1	0.359259	1	0.0940221	1	-0.085491	1	1.05899	0.285285	0.163589	1	-0.96629	0.263162	0.0487424	1
SCO1148	SCO1148	putative ABC transporter	-0.702853	0.843026	0.148523	1	-0.198728	1	0.880486	0.345675	1.04225	0.41429	0.683545	0.75676	0.0722306	1	0.582155	0.889944	-0.00588121	1	-0.205493	0.980162	1.17143	0.208925	0.190086	1	-0.662156	0.619672	-0.223704	1
SCO1149	SCO1149	conserved hypothetical protein	-0.499192	0.999994	-0.458085	0.972426	-0.454477	0.970907	0.0666442	0.999999	-0.275452	1	-0.446793	1	-0.527719	1	-0.377419	1	-0.501735	1	0.398577	0.924547	0.580643	0.933862	0.0246866	1	-0.290477	1	0.31272	1
SCO1150	rpmE2-1	50S ribosomal protein L31	-0.160113	0.999994	-0.493708	0.905257	-0.415809	1	-0.31942	0.999999	-0.0253882	1	-0.441839	1	-0.356707	1	-0.0593386	1	-0.515623	1	0.399349	0.90375	0.530169	1	-0.0296294	1	-0.402159	0.990424	0.108581	1
SCO1151	SCO1151	putative integral membrane protein	-0.159042	0.999994	0.358512	1	0.346789	1	-0.575359	0.671715	-0.413833	1	-0.235358	1	-0.235215	1	0.323685	1	-0.00599142	1	0.264653	1	0.0109911	1	-0.00938579	1	-0.476194	0.878915	0.114272	1
SCO1152	SCO1152	putative helicase	-0.0426686	0.999994	-0.142729	1	-0.635342	0.550725	-0.27527	0.999999	0.101853	1	-0.146853	1	-0.1889	1	-0.0344613	1	-0.307211	1	0.115349	1	0.115346	1	-0.0269842	1	-0.0604889	1	-0.415555	1
SCO1153	SCO1153	acyl-CoA thioesterase II	0.0831364	0.999994	-0.131422	1	-0.391895	1	-0.0923587	0.999999	0.369056	1	0.125035	1	-0.210342	1	0.186495	1	-0.176117	1	0.053176	1	0.256868	1	0.0476134	1	0.0858985	1	-0.3057	1
SCO1154	SCO1154	hypothetical protein	-0.18238	0.999994	0.123521	1	-0.23047	1	0.245304	0.999999	0.573846	1	-0.0603286	1	-0.00969779	1	0.611346	0.78453	-0.200003	1	-0.823633	0.113023	0.261795	1	-0.78813	0.159277	0.507846	0.835816	0.262961	1
SCO1155	SCO1155	conserved hypothetical protein	0.494334	0.994343	0.248926	1	-0.0942549	1	-0.301005	0.999999	0.0760272	1	0.0382925	1	0.563849	1	0.900163	0.289848	-0.0277169	1	-1.06671	0.0468753	0.76923	0.562958	-0.542266	0.629824	0.248751	1	0.380389	1
SCO1156	SCO1156	conserved hypothetical protein	0.49632	0.996903	0.735139	0.436325	0.380063	0.993924	-0.44767	0.861992	-0.0150413	1	0.452694	1	0.0840673	1	0.764645	0.491621	-0.311068	1	-0.393938	0.843429	0.371738	1	-0.00747893	1	-0.047944	1	0.0290909	1
SCO1157	SCO1157	putative ATP/GTP binding protein	0.593002	0.881074	0.268757	1	0.236176	1	-0.148697	0.999999	0.374622	1	0.362636	1	0.055528	1	0.319619	1	-0.181438	1	-0.243872	1	0.270244	1	0.0325361	1	0.356631	1	0.329884	1
SCO1158	SCO1158	conserved hypothetical protein	-0.503338	0.999994	-0.816889	0.481053	-0.141567	1	0.299751	0.994472	-0.150883	1	0.0153532	1	0.12301	1	-0.110936	1	0.0683775	1	-0.150975	1	0.213926	1	-0.234116	0.97387	0.431062	0.872762	0.263491	1
SCO1159	SCO1159	conserved hypothetical protein	-0.150031	0.999994	-0.627188	0.992562	-0.276884	1	1.25475	0.398655	0.455159	1	0.960244	0.791047	-0.262722	1	-0.769053	0.97344	0.524832	1	-0.0968633	1	0.580351	1	-0.267448	0.987612	0.739135	0.767292	0.8664	0.808612
SCO1160	SCO1160	putative membrane protein	-0.0837611	0.999994	0.0366322	1	-0.334044	0.987201	1.04878	0.176445	0.330264	1	0.955004	0.319786	0.320031	1	-0.148484	1	0.48791	1	-0.484823	0.715793	0.0842508	1	-0.0568814	1	0.794598	0.424813	0.394146	1
SCO1161	SCO1161	putative integral membrane protein	-0.505952	0.999994	-1.30332	0.304726	-0.193616	1	1.18987	0.215162	0.604948	1	0.48705	1	0.174613	1	-0.591693	0.964197	0.110255	1	-0.844497	0.348813	-0.181731	1	-1.05455	0.210703	0.850622	0.482198	0.0749187	1
SCO1162	SCO1162	putative methyltransferase	0.253289	0.999994	0.736146	0.413933	0.615021	0.645528	-0.115269	0.999999	-0.363826	1	0.230256	1	0.0495105	1	0.362157	1	0.0451588	1	-0.219886	1	0.265768	1	-0.106461	1	0.00501535	1	0.190237	1
SCO1163	SCO1163	hypothetical protein	-0.0222936	0.999994	0.757439	0.461344	0.279562	1	0.0793243	0.999999	1.01836	0.353509	1.72093	0.00137228	0.633599	1	1.20392	0.0875702	1.04694	0.204795	-0.779379	0.298211	0.876765	0.434929	0.686015	0.416695	0.479216	0.81629	-0.326637	1
SCO1164	SCO1164	hypothetical protein	0.843701	0.570581	0.483488	0.850124	0.535536	0.772789	0.664697	0.545499	1.05383	0.263867	0.11198	1	-0.802829	0.772802	-0.127089	1	-0.379261	1	-1.17622	0.0271666	0.0677746	1	-0.863527	0.185773	1.0487	0.112985	1.41892	0.0273107
SCO1165	SCO1165	putative integral membrane protein	0.183618	0.999994	0.405479	1	0.483873	0.90593	-0.370224	0.999999	-0.236944	1	-0.263213	1	0.20733	1	0.165032	1	0.0673454	1	-0.143852	1	-0.601703	0.888821	-0.282031	1	-0.286909	1	0.230754	1
SCO1166	SCO1166	putative integral membrane protein	0.310435	0.999994	0.0399764	1	0.0244882	1	-0.929687	0.171116	-0.45934	1	-0.384639	1	-0.167853	1	-0.335844	1	-0.398898	1	-0.42475	0.80075	-0.0484992	1	-0.346841	0.915658	-0.669223	0.53859	0.0951028	1
SCO1167	SCO1167	putative helicase	-0.490622	0.999994	0.0789711	1	-0.412482	0.98655	0.037847	0.999999	0.31254	1	-0.430173	1	0.346444	1	-0.221776	1	0.160855	1	1.43096	0.000280462	-0.246936	1	1.18388	0.00597402	-0.427576	0.935311	0.0865709	1
SCO1168	SCO1168	conserved hypothetical protein 2SCG11.02c	-0.214239	0.999994	0.955388	0.192409	0.436185	0.912323	0.265122	0.999999	0.28413	1	-0.123035	1	-0.0652909	1	0.389793	1	0.0285142	1	1.05085	0.0629676	-0.292543	1	0.704207	0.383686	-0.279279	1	0.451775	0.985509
SCO1169	xylA	xylose isomerase	0.390139	0.999994	0.817034	0.231569	-0.257515	1	0.106195	0.999999	0.212887	1	-0.110247	1	-0.0935812	1	1.02477	0.0567584	-0.66645	0.685392	-0.0375343	1	0.742402	0.529217	0.0104271	1	-0.109323	1	0.341914	1
SCO1170	xylB	xylulose kinase	-0.287992	0.999994	0.598346	0.680186	0.106115	1	0.0378696	0.999999	-0.290538	1	-0.135433	1	-0.30318	1	0.409712	1	-0.235212	1	-0.087342	1	-0.472899	1	-0.42328	0.851492	0.0954352	1	0.206838	1
SCO1171	SCO1171	putative xylose repressor	-0.554919	0.930153	0.182124	1	0.187985	1	0.535154	0.756222	0.34992	1	-0.0762544	1	-0.0642394	1	0.181423	1	0.29259	1	0.191493	1	-0.363553	1	-0.422044	0.868181	0.199246	1	0.230515	1
SCO1172	SCO1172	putative amidase (putative secreted protein)	-1.0447	0.174198	-0.255862	1	-0.143253	1	-0.094883	0.999999	0.223087	1	-0.0722473	1	0.0451272	1	0.100773	1	0.426621	1	0.139314	1	0.608521	0.921406	0.48608	0.84564	-0.266432	1	0.429701	1
SCO1173	SCO1173	putative transcriptional regulator	-0.172335	0.999994	0.635877	0.672176	1.12755	0.147015	0.693535	0.530451	0.716256	0.81822	0.493804	1	0.242313	1	0.612069	0.82567	1.26872	0.0717872	-0.101365	1	-0.220637	1	0.243614	0.969226	0.54986	0.728623	1.12238	0.22941
SCO1174	SCO1174	aldehyde dehydrogenase	1.60813	0.639665	1.03756	0.74921	1.80768	0.31374	-0.757807	0.843452	-0.615094	1	0.931129	0.95796	2.61633	0.185304	1.28437	0.704671	3.59313	0.0168741	0.162017	1	0.753251	1	1.74088	0.210181	0.593023	0.946924	1.28577	0.693808
SCO1175	SCO1175	hypothetical protein	0.46107	0.999994	-0.24218	1	1.302	0.682737	-0.585273	0.96766	-0.430164	1	0.357006	1	2.37907	0.300371	1.26278	0.769664	3.2744	0.0295356	0.137295	1	0.3116	1	1.47185	0.293092	0.977373	0.728623	0.955309	0.952265
SCO1176	SCO1176	putative dihydroxy-acid dehydratase	0.204119	0.999994	-0.20288	1	0.350307	1	-0.0523555	0.999999	0.0903324	1	-0.217059	1	0.344149	1	0.306411	1	0.906557	0.599868	0.180294	1	0.626618	0.969139	1.20247	0.135461	0.0337852	1	0.948837	0.559668
SCO1177	SCO1177	putative gntR-famly transcriptional regulator	-0.227881	0.999994	-0.895465	0.357399	-0.557947	0.751505	1.00539	0.233822	0.629499	0.958154	0.301724	1	-0.165798	1	0.0227645	1	-0.0263477	1	0.975281	0.165121	0.156211	1	1.07718	0.111902	-0.284452	0.996797	-0.384251	1
SCO1178	SCO1178	hypothetical protein SCG11A.09c	0.811034	0.621827	0.179863	1	0.497751	0.874896	0.459147	0.819109	-0.315464	1	0.198383	1	0.348262	1	-0.203991	1	0.074233	1	1.2404	0.0206501	0.103026	1	0.971908	0.12324	-0.195574	1	0.405011	1
SCO1179	SCO1179	conserved hypothetical protein SCG11A.10c	0.274446	0.999994	-0.443548	1	1.10961	0.372318	0.673567	0.762018	0.474675	1	0.593814	1	0.356933	1	-1.43301	0.460014	0.254562	1	1.16096	0.289781	0.744187	0.996496	1.36307	0.180488	-0.707674	0.776235	0.129273	1
SCO1180	SCO1180	putative DNA polymerase III beta chain	-0.190145	0.999994	0.257134	1	0.806736	0.40806	0.511653	0.759595	0.20772	1	-0.16804	1	0.501426	1	0.441675	1	0.400663	1	0.410753	0.780133	-0.633017	0.865366	0.183036	1	-0.128736	1	0.232434	1
SCO1181	SCO1181	conserved hypothetical protein SCG11A.12	1.20444	0.0222397	0.448397	0.958466	0.45404	0.941392	0.908793	0.12605	0.25284	1	-0.294576	1	-0.55778	1	-0.357704	1	-0.896157	0.205364	-1.24384	0.00202521	-0.496231	1	-1.24175	0.00240528	0.0410672	1	0.329619	1
SCO1182	SCO1182	conserved hypothetical protein SCG11A.13	0.744247	0.556623	0.653079	0.556477	0.105879	1	-0.0150255	0.999999	0.0628282	1	-0.446116	1	-0.221055	1	-0.129592	1	-0.391744	1	-1.16623	0.00391949	-0.740885	0.534156	-0.860015	0.103165	-0.0357564	1	0.147727	1
SCO1183	SCO1183	conserved hypothetical protein SCG11A.14	0.195042	0.999994	0.577185	0.724106	-0.34535	1	-0.254829	0.999999	0.222587	1	-0.365157	1	-0.0244004	1	-0.34565	1	-0.401059	1	-0.488901	0.723385	-0.629106	0.828561	-0.296121	0.988248	-0.240124	1	-0.088464	1
SCO1184	SCO1184	conserved hypothetical protein SCG11A.15	-0.501114	0.994343	0.899513	0.193633	0.479367	0.877762	0.145205	0.999999	0.228883	1	-0.139492	1	-0.250253	1	0.31888	1	-0.0815038	1	-0.681867	0.37297	-1.0825	0.0965277	-0.8129	0.199588	0.385246	0.963963	0.220429	1
SCO1185	SCO1185	conserved hypothetical protein SCG11A.16	-0.119069	0.999994	1.11016	0.0791638	0.866687	0.287767	0.147873	0.999999	-0.121259	1	-0.104531	1	-0.256386	1	0.209086	1	0.274928	1	-0.439447	0.762132	-1.44673	0.0183495	-0.799507	0.254896	0.392378	0.931369	0.526436	0.882963
SCO1186	SCO1186	putative lacI-family transcriptional regulator	-0.0286979	0.999994	0.180833	1	0.158614	1	-0.0786793	0.999999	-0.195098	1	-0.207043	1	-0.0873845	1	0.185899	1	-0.17339	1	-0.0549517	1	-0.300307	1	-0.476098	0.786184	-0.259274	1	0.102871	1
SCO1187	SCO1187	putative secreted cellulase B precursor	0.135785	0.999994	0.102075	1	0.27949	1	0.368211	0.989241	0.471231	1	-0.599062	1	0.129557	1	-1.35436	0.505599	0.278197	1	0.222647	0.98381	0.243161	1	-0.501593	0.794695	0.401685	0.958782	0.148694	1
SCO1188	SCO1188	putative secreted cellulose binding protein	-0.737945	0.687899	-1.44384	0.0143191	-0.542056	0.76681	0.400252	0.886721	0.395765	1	-0.366224	1	0.277236	1	-0.831513	0.469424	0.415053	1	0.79093	0.258241	0.0211529	1	-0.00780824	1	0.0992886	1	-0.560204	0.837474
SCO1189	SCO1189	hypothetical protein SCG11A.20	-0.43194	0.999994	-0.286659	1	-0.132656	1	-0.413604	0.866809	-0.475178	1	0.191351	1	0.0788419	1	-0.259673	1	0.485636	1	1.07239	0.0553228	-0.658031	0.815456	0.823322	0.236025	-0.210409	1	-0.656719	0.691701
SCO1190	SCO1190	putative export protein	-0.900109	0.344612	-0.139658	1	-0.326067	1	-0.149041	0.999999	-0.192227	1	-0.11466	1	0.266166	1	0.00385968	1	0.725711	0.564596	1.07602	0.0220631	-0.472375	1	0.640994	0.451544	-0.165084	1	-0.617299	0.74817
SCO1191	SCO1191	putative marR-family transcriptional regulator	-0.823623	0.599012	-1.54091	0.0112023	-0.530655	0.785199	1.29724	0.0354945	0.940147	0.444158	-1.25605	0.0708926	-0.951793	0.541549	-1.0062	0.234506	-0.688439	0.714518	-0.628117	0.486233	-0.910848	0.388117	-1.49239	0.00446616	0.824038	0.356548	0.484083	0.936424
SCO1192	SCO1192	conserved hypothetical protein	-0.206644	0.999994	-0.310518	1	-0.303782	1	-0.15205	0.999999	0.12929	1	0.0890446	1	0.572743	1	0.331925	1	1.63836	0.00933622	1.07855	0.0996737	0.778981	0.667389	1.30493	0.0322091	0.0413856	1	-0.254158	1
SCO1193	SCO1193	putative tetR-family transcriptional regulator	0.287715	0.999994	0.0205692	1	-0.366924	0.993924	-0.536233	0.731533	-0.632837	0.916019	-0.0425525	1	0.0432055	1	-0.376689	1	0.637299	0.773681	0.511807	0.660907	-0.0379085	1	0.783943	0.259298	-0.628469	0.616409	-0.328291	1
SCO1194	SCO1194	putative export protein	0.541182	0.991867	0.661504	0.657987	0.537747	0.792189	0.334332	0.954106	0.349992	1	-0.485601	1	0.551707	1	0.364413	1	1.00687	0.291755	-0.250551	0.942056	0.294967	1	0.544435	0.625519	0.413567	0.883637	0.851852	0.510576
SCO1195	SCO1195	putative membrane protein	0.241739	0.999994	-0.694987	0.773996	0.0452759	1	0.965874	0.310544	0.600248	1	0.252656	1	0.404861	1	0.150698	1	0.426993	1	-1.55572	0.0165178	-0.0218589	1	-0.167221	1	1.08683	0.199667	0.474183	0.946151
SCO1196	SCO1196	putative secreted protein	0.663786	0.83624	0.650338	0.634161	0.289218	1	-0.484288	0.793277	-0.236495	1	0.598203	0.855047	0.766028	0.900175	0.958559	0.30625	1.0613	0.204543	-0.125747	1	0.0902591	1	0.561412	0.595517	0.260791	1	0.248884	1
SCO1197	SCO1197	putative acyl-CoA dehydrogenase	0.327582	0.999994	1.30621	0.0265286	0.274535	1	-0.656068	0.567861	-0.392094	1	0.24404	1	-0.148356	1	0.909585	0.31696	0.406374	1	-0.523381	0.640731	-0.878939	0.427012	-0.442879	0.771443	0.753906	0.444106	0.491484	0.92758
SCO1198	SCO1198	putative acyl-CoA dehydrogenase	0.4163	0.999994	0.808321	0.351411	-0.345273	1	-1.02311	0.145977	-0.704525	0.792255	-0.107282	1	0.132512	1	0.313471	1	0.255376	1	-0.155487	1	-0.184663	1	0.0196729	1	0.33989	0.984551	0.336096	1
SCO1199	SCO1199	putative oxidoreductase	0.134993	0.999994	0.572008	0.731401	-0.0508451	1	-0.378715	0.931583	-0.525076	1	-0.336927	1	-0.134309	1	0.0237551	1	0.0951546	1	-0.324596	0.90375	-0.392865	1	-0.302142	0.93925	0.710842	0.494032	0.733027	0.566317
SCO1200	SCO1200	putative regulatory protein	0.217988	0.999994	0.100945	1	0.0616051	1	0.455612	0.844316	-0.290326	1	0.00618877	1	-0.054385	1	-0.204774	1	-0.166897	1	-0.464961	0.735344	-0.338867	1	-0.568688	0.583329	0.646081	0.587012	0.494316	0.932997
SCO1201	SCO1201	putative reductase	-0.219063	0.999994	0.560202	0.763172	-0.120311	1	-0.522229	0.777261	-0.609722	0.934438	0.225162	1	0.0364986	1	0.340311	1	0.153804	1	0.516641	0.685158	-0.133886	1	0.109969	1	-0.201684	1	-0.0307673	1
SCO1202	lig	putative DNA ligase	-0.505808	0.999994	-0.0303124	1	-0.0385165	1	0.11936	0.999999	0.284822	1	0.158154	1	-0.00964604	1	0.0242419	1	0.287632	1	0.149083	1	-0.260816	1	-0.298355	1	0.444041	0.935311	0.28396	1
SCO1203	SCO1203	putative MutT-like protein	0.0426404	0.999994	-0.189421	1	0.00619581	1	0.362001	0.962856	0.561055	1	0.824804	0.669083	0.135452	1	0.390089	1	0.21139	1	-0.248301	0.942368	-0.454379	1	-0.617596	0.564189	1.22169	0.17703	0.0131333	1
SCO1204	SCO1204	putative aldehyde dehydrogenase	1.56464	0.00133104	1.39476	0.0022223	1.46437	0.000733447	0.541348	0.731533	0.20442	1	1.70346	3.18848e-05	1.50465	0.000884937	0.93785	0.16826	1.32036	0.00474619	0.558129	0.5977	0.720773	0.612778	1.17726	0.00644577	0.552154	0.730171	0.545131	0.866408
SCO1205	SCO1205	hypothetical protein 2SCG58.05	-0.376206	0.999994	-0.51208	1	-0.306974	1	-0.421019	0.988808	-0.27751	1	-0.282259	1	0.501051	1	-0.142443	1	-0.0939844	1	0.512074	0.725657	0.86035	0.16994	0.511779	0.773749	-1.02679	0.0155504	-0.793687	0.274871
SCO1206	SCO1206	putative polyketide synthase	-0.442454	0.999994	-0.500476	0.968303	-0.225158	1	-0.838542	0.275385	-0.278918	1	-0.255039	1	0.0207122	1	-0.395695	1	-0.127105	1	0.479965	0.792647	0.602077	0.901175	0.403543	0.955102	-0.415795	0.996179	-0.333168	1
SCO1207	cyp158a2	putative cytochrome P450	0.0651895	0.999994	-0.247296	1	-0.168236	1	-0.339667	0.995764	-0.363148	1	-0.582858	0.909915	0.430881	1	-0.0472509	1	0.472382	1	0.428015	0.85944	0.276148	1	0.457523	0.800272	-0.267849	1	0.031655	1
SCO1208	SCO1208	hypothetical protein	0.335266	0.999994	0.15498	1	-0.104339	1	-0.501832	0.780605	-0.385104	1	-0.088829	1	0.438442	1	-0.158779	1	0.512952	1	0.960966	0.069495	-0.0986023	1	0.478336	0.789519	-0.0869527	1	0.0406001	1
SCO1209	SCO1209	putative acyl-CoA dehydrogenase	0.475484	0.999994	0.389861	1	0.0821278	1	-0.426643	0.940694	-0.484017	1	0.564078	0.922116	0.599145	1	0.192987	1	0.406542	1	1.59613	1.17257e-05	0.294875	1	1.33937	0.000459509	-0.677638	0.489926	-0.241936	1
SCO1210	SCO1210	putative transcriptional regulatory protein	0.132521	0.999994	0.0453292	1	-0.0862852	1	-0.564767	0.717693	-0.336213	1	0.0448441	1	-0.120553	1	0.266551	1	-0.416078	1	-0.241399	1	0.235851	1	-0.1301	1	-0.4059	1	-0.216024	1
SCO1211	def2	putative polypeptide deformylase	0.165562	0.999994	-0.308328	1	-0.116114	1	-0.113417	0.999999	-0.148878	1	-0.0253151	1	-0.162463	1	-0.0464288	1	-0.306642	1	-0.0881989	1	-0.159909	1	-0.134657	1	-0.0469996	1	-0.0737453	1
SCO1212	SCO1212	putative ligase	-0.148767	0.999994	0.347937	1	-0.305788	1	-0.539668	0.757893	-0.36385	1	-0.0697586	1	-0.281781	1	0.152945	1	-0.449412	1	-0.161479	1	-0.366033	1	-0.318049	1	-0.057563	1	-0.251569	1
SCO1213	SCO1213	conserved hypothetical protein	-0.17781	0.999994	0.0210389	1	-0.496115	0.907867	-0.925292	0.0608134	-0.450127	1	-0.0916825	1	-0.257332	1	0.0483887	1	-0.589501	0.855639	0.00737537	1	-0.00444586	1	-0.133741	1	-0.124936	1	-0.348449	1
SCO1214	pfkA3	6-phosphofructokinase	-0.198049	0.999994	-0.434231	1	-0.4518	0.986672	0.054632	0.999999	0.291706	1	-0.195656	1	-0.345135	1	0.017122	1	-0.623932	0.762091	-0.0139098	1	0.302336	1	-0.511721	0.748068	0.0274641	1	0.0432092	1
SCO1215	SCO1215	putative integral membrane protein	0.370375	0.999994	0.0171143	1	-0.0366615	1	-0.1201	0.999999	-0.215553	1	0.00972736	1	0.018268	1	0.258898	1	-0.252028	1	-0.524115	0.721712	0.656385	0.675242	-0.337367	1	-0.151758	1	-0.56136	0.866408
SCO1216	SCO1216	putative integral membrane protein	-0.0474638	0.999994	-0.423533	0.950512	-0.126714	1	-0.347771	0.974803	-0.441714	1	0.356528	1	-0.10855	1	0.111046	1	-0.296878	1	-0.741702	0.292721	0.951816	0.219059	-0.691315	0.379542	0.30282	1	-0.195081	1
SCO1217	SCO1217	putative sensor kinase	-0.44696	0.999994	-0.602247	0.673795	-0.0168042	1	0.120338	0.999999	-0.153175	1	0.354117	1	-0.234029	1	-0.320154	1	-0.118215	1	-0.31092	0.965719	0.894017	0.242259	-0.820096	0.177522	0.656997	0.543009	-0.287765	1
SCO1218	SCO1218	putative transmembrane transport protein	0.217138	0.999994	0.0270309	1	0.680408	0.573119	-0.077935	0.999999	-0.211435	1	0.0993525	1	0.742332	0.947681	-0.0106968	1	0.68305	0.723011	0.354224	0.853909	0.236708	1	0.366534	0.856265	0.363376	0.94064	-0.369063	1
SCO1219	SCO1219	putative integral membrane protein	0.189613	0.999994	0.758773	0.906961	2.16115	0.0560031	0.225614	0.999999	-0.360526	1	0.0254571	1	1.24125	0.592102	0.0627557	1	0.94466	0.633549	0.108123	1	0.828578	0.785648	0.737269	0.536812	0.428869	0.956188	1.48126	0.409385
SCO1220	SCO1220	putative regulatory protein	0.451587	0.999994	-0.177745	1	0.26485	1	0.733859	0.530011	-0.450156	1	-0.0220641	1	0.466465	1	-0.830687	0.636081	0.795689	0.607032	0.584055	0.572124	0.65244	0.857599	0.620027	0.539871	0.115408	1	0.627612	0.790764
SCO1221	SCO1221	putative AsnC-family regulatory protein	0.112172	0.999994	-0.532371	0.787455	-0.0695493	1	-0.625139	0.607181	-0.693966	0.840829	0.418892	1	0.81868	0.771896	0.13911	1	0.266623	1	0.185027	0.996371	0.291693	1	0.822083	0.254815	-0.640558	0.613462	-0.956475	0.302282
SCO1222	SCO1222	conserved hypothetical protein	2.23977	0.0958763	0.0587312	1	1.01635	0.563043	-1.38339	0.370962	-1.85124	0.361901	1.47757	0.329736	1.88671	0.267036	0.00748145	1	2.67309	0.0182035	1.94356	0.0532649	0.60838	1	3.24661	0.00102375	-0.742756	0.764462	-0.379969	1
SCO1223	SCO1223	ornithine aminotransferase	2.26409	0.0246609	0.517614	0.898625	1.20267	0.276698	-0.602109	0.777261	-0.99587	0.739927	1.88006	0.0453327	1.56298	0.250139	0.177051	1	2.46001	0.0065042	1.80859	0.0235444	0.741675	0.901175	2.86046	0.000397533	-0.42432	0.929361	0.0120348	1
SCO1224	SCO1224	putative sugar-phosphate isomerase	0.82077	0.570581	0.932647	0.237589	1.36793	0.0157443	1.02461	0.144189	0.0968121	1	0.325469	1	0.164829	1	0.383575	1	0.850756	0.423083	0.258742	0.960872	-0.827977	0.516487	0.191924	1	0.57596	0.696086	0.955127	0.299853
SCO1225	SCO1225	putative osmoprotectant transporter	2.92656	1.5653e-08	2.16122	3.09719e-06	2.02462	1.00856e-05	-0.130404	0.999999	-0.557089	1	1.43273	0.00517493	1.26121	0.0500156	0.954279	0.217026	1.33135	0.0163001	1.4013	0.00242987	0.665786	0.776116	1.89489	2.25294e-05	0.0189797	1	1.02525	0.191498
SCO1226	SCO1226	putative bifunctional protein	0.189668	0.999994	-0.679848	0.605438	0.290253	1	1.55611	0.00693175	0.912633	0.487549	0.0653867	1	0.822501	0.742069	0.58285	0.864989	0.658572	0.754807	0.543614	0.608342	0.69245	0.742583	0.131186	1	0.430408	0.917782	0.288544	1
SCO1227	SCO1227	putative DNA-binding protein	0.459355	0.999994	0.730973	0.888347	1.6049	0.240809	0.293264	0.999999	0.0480252	1	-0.00170266	1	0.262577	1	0.773365	0.864989	1.35827	0.321385	-0.661482	0.621154	-0.781166	0.89308	-0.672589	0.628062	0.799603	0.636612	1.32995	0.483486
SCO1228	SCO1228	putative acyltransferase	0.321712	0.999994	0.172661	1	0.207015	1	-0.374997	0.999999	-0.0755266	1	0.315676	1	-0.344997	1	0.241473	1	-0.409894	1	-0.669046	0.35768	0.345518	1	-0.0771582	1	-0.359334	1	-0.213604	1
SCO1229	SCO1229	putative reductase	0.227358	0.999994	0.466507	1	0.296242	1	-0.455071	0.994252	-0.192073	1	0.0297074	1	0.188265	1	0.197756	1	0.254776	1	-0.0731971	1	0.258692	1	0.116447	1	-0.196178	1	0.0924218	1
SCO1230	tap	putative secreted tripeptidylaminopeptidase	0.367063	0.999994	1.06263	0.342064	0.395033	0.971607	-1.30262	0.181807	-0.653955	1	0.131019	1	0.407943	1	0.975929	0.531089	0.617548	0.936812	-0.0566059	1	-0.0842854	1	1.32638	0.103024	-1.50041	0.0978683	0.0171352	1
SCO1231	ureD	urease accessory protein	-1.765	0.0259176	0.117248	1	-0.686535	0.587618	-0.240777	0.999999	-0.49775	1	-1.74548	0.00484072	-0.750392	0.980808	0.184642	1	-0.313607	1	-1.24308	0.041313	-1.53029	0.0359728	-1.68514	0.00336006	-0.307872	0.987927	-0.746274	0.608063
SCO1232	ureG	urease accessory protein	-1.54778	0.00146937	-0.431132	0.974622	-1.63449	4.32621e-05	-1.60629	0.000373409	-0.81728	0.474281	-1.89341	3.11155e-06	-0.490538	1	0.134492	1	-0.599321	0.838091	-0.703779	0.323298	-0.61725	0.856845	-1.25848	0.0040917	-0.920207	0.128541	-1.66052	0.000135681
SCO1233	ureF	urease accessroy protein	-2.02419	0.000214103	-0.425002	0.951424	-1.27694	0.0134616	-1.59962	0.00217147	-0.436328	1	-1.68516	0.000434078	-0.735723	0.905186	0.113726	1	-0.426356	1	-1.23266	0.0112835	-1.30302	0.0294963	-1.92576	2.57432e-05	-0.22548	1	-1.41468	0.011371
SCO1234	ureC1	urease alpha subunit	-1.26969	0.00961591	-0.930024	0.0923463	-1.93314	1.21389e-07	-1.49298	0.000323573	-0.255108	1	-1.42707	0.00029259	-0.375649	1	-0.245545	1	-0.447259	1	-0.443301	0.825751	-0.600031	0.89308	-0.490941	0.758675	-1.03821	0.0340198	-1.70978	1.60425e-05
SCO1235	ureB	urease beta subunit	-1.42323	0.00304737	-1.06857	0.0312332	-1.83943	1.2309e-06	-1.52063	0.000451665	-0.230081	1	-1.36099	0.00132757	-0.751207	0.757386	-0.26495	1	-0.557963	0.927646	-0.495744	0.720092	-0.756724	0.521446	-0.483129	0.76141	-0.975895	0.073809	-1.44178	0.00130205
SCO1236	ureA	urease gamma subunit	-0.827205	0.223959	-0.863791	0.066485	-1.49424	4.78837e-07	-1.42729	1.2317e-05	-0.475574	1	-1.42569	3.21063e-06	-0.634693	1	-0.456401	1	-0.861822	0.107931	-0.401822	0.967669	-0.532012	1	-0.839731	0.0551344	-0.970487	0.0158761	-1.07776	0.00752106
SCO1237	SCO1237	hypothetical protein	-0.180093	0.999994	0.0618708	1	-0.773352	0.334398	-0.315585	0.999999	-0.198166	1	-0.768047	0.437019	-0.998325	0.178495	-0.502384	1	-1.28621	0.00666481	-0.677424	0.363332	-0.479174	1	-0.819203	0.165167	-0.184063	1	0.319795	1
SCO1238	clpP5	putative ATP-dependent Clp protease	-0.823487	0.633074	-0.590424	0.70777	-0.800055	0.425559	0.85298	0.33847	-0.187723	1	-0.511064	0.979968	0.156831	1	-0.773817	0.615723	0.0441964	1	0.452116	0.728966	-0.435511	1	0.231714	0.977888	0.180543	1	-0.548029	0.854154
SCO1239	SCO1239	hypothetical protein 2SCG1.14	-0.941997	0.809411	-0.331859	1	-0.107578	1	0.762761	0.573626	-0.168206	1	-1.04733	0.584176	-0.0400316	1	-0.165948	1	0.509671	1	-0.164463	1	0.01825	1	-0.0447228	1	0.734731	0.60413	-0.116166	1
SCO1240	SCO1240	putative NLP/P60 family protein (putativesecreted protein)	-0.0619327	0.999994	-0.138917	1	0.690094	0.696641	-0.89234	0.504598	0.909909	0.668785	-0.628594	0.928744	-0.871429	0.96777	-0.179816	1	-0.258344	1	-1.54316	0.0621362	0.0298726	1	-0.161117	1	0.0664912	1	0.938995	0.527405
SCO1241	SCO1241	conserved hypothetical protein	-0.11829	0.999994	1.00519	0.189072	0.93145	0.251589	-0.108624	0.999999	0.945681	0.407354	0.770482	0.534609	-0.295134	1	0.490957	0.988651	0.154567	1	-1.47361	0.00545102	0.111337	1	-0.349889	0.879064	0.182036	1	0.446154	0.978341
SCO1242	SCO1242	putative DNA-binding protein	-0.703608	0.570946	-0.288452	1	-0.64352	0.53957	-0.582706	0.657491	0.153338	1	-0.311453	1	-0.396843	1	-0.36589	1	-0.608936	0.793886	-0.503968	0.856002	0.154063	1	-0.53068	0.733596	-0.160488	1	0.126472	1
SCO1243	SCO1243	8-amino-7-oxononanoate synthase	-0.857277	0.481392	-0.197384	1	-0.572982	0.72466	-0.140918	0.999999	0.713729	0.750518	-0.638214	0.76657	-0.674597	1	-0.0881954	1	-0.440311	1	-0.928709	0.109269	-0.70489	0.697472	-1.37445	0.00387152	0.312208	1	-0.136123	1
SCO1244	bioB	biotin synthase	-0.95078	0.726795	-0.177986	1	-1.40841	0.148064	-0.67921	0.671715	1.74301	0.118261	-0.398304	1	-0.653996	1	-0.475704	1	-0.934747	0.629455	-1.0902	0.219727	-1.48666	0.186801	-1.52635	0.0606907	0.714728	0.660535	-0.885897	0.616632
SCO1245	bioA	adenosylmethionine-8-amino-7-oxononanoateaminotransferase	-1.11795	0.502913	-0.170316	1	-1.39674	0.107073	-0.273389	0.999999	1.76939	0.0642767	-0.646541	0.886556	-0.909331	0.871061	-0.609289	0.906264	-0.790109	0.7191	-0.813392	0.380852	-1.58482	0.0976252	-1.51432	0.0400371	0.806611	0.528967	-0.737199	0.722439
SCO1246	bioD	dethiobiotin synthetase	-1.50901	0.377454	0.244456	1	-0.527114	0.886689	-0.208146	0.999999	1.38917	0.388046	-0.615393	0.991274	-1.03389	0.871061	-0.320151	1	-0.643132	0.956239	-0.889361	0.395993	-2.33474	0.0280237	-1.91984	0.0244026	1.19075	0.305119	-0.328525	1
SCO1247	SCO1247	conserved hypothetical protein	-0.0569669	0.999994	0.0785508	1	0.0282024	1	-0.591172	0.644922	0.334518	1	0.16597	1	-0.412214	1	-0.132771	1	-0.191283	1	-0.806756	0.233487	-0.508822	1	-0.839176	0.207817	0.146864	1	-0.327278	1
SCO1248	SCO1248	conserved hypothetical protein	-0.289773	0.999994	-0.972451	0.162239	-0.313983	1	-0.67749	0.513227	-0.513137	1	0.080481	1	-0.315446	1	-0.631665	0.769664	-0.761012	0.545109	-0.0558822	1	0.305318	1	-0.130063	1	-0.381331	0.954054	0.123557	1
SCO1249	SCO1249	hypothetical protein 2SCG1.24c	-0.237702	0.999994	-0.898894	0.222527	-0.277465	1	-0.217375	0.999999	-0.576573	0.995078	0.0670433	1	-0.239944	1	-0.771471	0.487851	-0.872545	0.322687	0.320377	0.923706	0.325059	1	-0.0375614	1	-0.580091	0.686686	0.185987	1
SCO1250	SCO1250	putative acetyltransferase	0.343122	0.999994	0.168755	1	0.664164	0.570535	-0.00205811	0.999999	0.375679	1	1.46031	0.00809062	0.904764	0.508529	0.742426	0.552043	0.745224	0.567713	1.33414	0.00412328	0.509254	1	1.23955	0.0107452	0.85145	0.308655	0.116557	1
SCO1251	SCO1251	putative integral membrane protein	1.05496	0.0452107	1.0855	0.0112023	1.33402	0.000204547	0.496284	0.844684	0.685016	0.715078	1.02746	0.0261759	1.09936	0.0185009	1.12629	0.00693058	0.814603	0.254024	0.507582	0.731934	0.18601	1	0.585236	0.555766	0.913147	0.0765886	0.954189	0.0945788
SCO1252	SCO1252	putative integral membrane protein	0.887045	0.361338	1.22798	0.00363858	1.30719	0.00087266	0.355916	0.999999	0.330397	1	0.99828	0.0596385	1.12971	0.0162267	1.1792	0.00487652	0.896226	0.137068	0.580242	0.553944	0.451424	1	0.688199	0.317516	0.8803	0.132296	0.932241	0.150688
SCO1253	SCO1253	conserved hypothetical protein	-0.347247	0.999994	-0.0476431	1	-0.672712	0.523974	-0.140886	0.999999	0.189782	1	-0.961875	0.109122	-0.149118	1	0.0583183	1	-0.327332	1	-0.573677	0.569397	-0.0169962	1	-0.456094	0.811981	-0.224449	1	-0.14191	1
SCO1254	SCO1254	putative adenylosuccino lyase	-0.0869982	0.999994	0.389684	1	-0.540451	0.808817	-0.419882	0.972728	0.0723551	1	0.0113239	1	0.136816	1	0.291364	1	-0.291161	1	0.842727	0.08927	-0.00353759	1	0.658348	0.385967	-0.69515	0.428108	-0.532397	0.914481
SCO1255	SCO1255	G/U mismatch-specific DNA glycosylase	-0.615441	0.837912	-0.512347	0.870438	-0.619069	0.628213	-0.360151	0.999999	-0.0858437	1	-0.119431	1	0.178581	1	0.295531	1	0.0242363	1	1.54534	1.69597e-05	0.1792	1	0.920088	0.0561153	-0.641889	0.557256	-0.559409	0.854814
SCO1256	SCO1256	hypothetical protein 2SCG18.03c	0.310248	0.999994	0.151681	1	0.354808	1	0.717531	0.410349	0.132422	1	-0.111934	1	-0.372759	1	-0.263209	1	-0.106352	1	0.48456	0.730127	-0.704434	0.665582	-0.138708	1	-0.355921	1	-0.0386909	1
SCO1257	SCO1257	putative ABC transport system integral membraneprotein	-0.523942	0.991867	-0.499514	0.90868	-0.121077	1	-0.114664	0.999999	-0.33392	1	-0.12283	1	-0.12573	1	-0.612338	0.833156	-0.346693	1	0.892802	0.161709	0.03342	1	0.492275	0.740241	0.169323	1	0.314006	1
SCO1258	SCO1258	putative ABC transport system ATP-bindingprotein	-1.02205	0.318172	-0.922571	0.23868	-0.791515	0.396118	0.881721	0.245186	0.302117	1	-0.976954	0.222731	-0.434539	1	-1.09865	0.120437	-0.697366	0.680966	-0.57573	0.561201	-0.133022	1	-0.478081	0.728168	0.254579	1	0.393052	1
SCO1259	SCO1259	putative two-component system sensor kinase	0.419471	0.999994	0.0625954	1	0.491695	0.886418	0.569661	0.681728	0.364829	1	0.19732	1	-0.309737	1	-0.1364	1	0.0290013	1	0.10589	1	0.0204257	1	-0.0412531	1	0.244008	1	0.525725	0.914481
SCO1260	SCO1260	putative two-component system responseregulator	-0.261065	0.999994	-0.0739316	1	-0.0275615	1	-0.0566749	0.999999	-0.324609	1	-0.627321	0.771427	-0.190855	1	0.215895	1	-0.0351168	1	0.212407	1	-0.152937	1	-0.3709	0.915957	-0.248524	1	0.150831	1
SCO1261	SCO1261	putative transcriptional regulatory protein	0.280416	0.999994	0.477072	0.948104	0.750745	0.294129	-0.110078	0.999999	-0.261845	1	-0.0703998	1	0.206912	1	0.316474	1	0.477471	1	0.0992698	1	-0.665539	0.691173	0.0418276	1	0.042561	1	0.357929	1
SCO1262	SCO1262	putative gntR-family transcriptional regulator	0.401604	0.999994	0.932714	0.223135	0.733801	0.487875	0.175323	0.999999	-0.230227	1	-0.0920858	1	0.417103	1	0.739907	0.596852	0.700745	0.690241	-0.604555	0.517863	-0.6047	0.901175	-0.430954	0.790311	0.0641033	1	0.19025	1
SCO1263	SCO1263	putative ECF-sigma factor	0.315505	0.999994	0.686345	0.509741	0.637083	0.605518	0.489485	0.816925	0.298074	1	0.130561	1	-0.112606	1	-0.0418754	1	0.00641644	1	-0.116412	1	-0.718884	0.633125	-0.14384	1	0.226848	1	0.409994	1
SCO1264	SCO1264	putative hydrolase	0.0433591	0.999994	0.771432	0.437157	0.147653	1	0.721608	0.45945	0.23399	1	-0.602329	0.842741	-0.148882	1	0.301793	1	0.206685	1	-0.830661	0.228318	-0.0141291	1	-0.641662	0.477576	0.113913	1	0.358485	1
SCO1265	SCO1265	putative lipase	0.248502	0.999994	-0.0430406	1	-0.186373	1	0.480506	0.797653	0.379834	1	-0.371765	1	0.0845406	1	-0.0670439	1	-0.252824	1	-0.555018	0.596937	0.438582	1	-0.299881	0.915658	-0.051368	1	0.46401	0.952369
SCO1266	SCO1266	3-oxoacyl-[acyl-carrier-protein] synthase II	-0.580165	0.999994	0.47745	0.954829	0.410105	0.98193	0.619251	0.761749	0.702232	0.986278	-0.188006	1	0.727793	1	-0.603411	0.967697	0.514624	1	-0.8609	0.356305	0.641724	0.901175	-0.718969	0.499946	1.03417	0.35085	0.793582	0.711772
SCO1268	SCO1268	putative acyltransferase	-0.34709	0.999994	-0.0885642	1	0.562909	0.900185	1.09125	0.368665	0.413397	1	-0.107266	1	0.0791981	1	0.24894	1	0.492521	1	-0.888554	0.489735	0.231908	1	-0.662641	0.679126	0.0109083	1	0.328291	1
SCO1269	SCO1269	putative pyruvate dehydrogenase beta subunit	0.27339	0.999994	-0.0807687	1	0.185169	1	0.798802	0.42225	0.0933296	1	-1.29627	0.153433	-0.149119	1	-0.626005	0.843487	0.25484	1	0.30193	0.892689	-0.20334	1	0.463158	0.733805	-0.480305	0.815039	0.380758	1
SCO1270	SCO1270	putative pyruvate dehydrogenase alpha subunit	-0.0117874	0.999994	-0.173769	1	-0.15497	1	0.71544	0.607181	0.873531	0.706491	-0.231617	1	-0.0233257	1	-0.718541	0.753764	-0.298024	1	0.228992	0.960909	-0.46853	1	0.587325	0.580648	0.294589	0.990424	0.679537	0.717707
SCO1271	SCO1271	putative 3-oxoacyl-[acyl-carrier-protein]synthase III	-0.929512	0.728785	-0.28448	1	-0.407279	0.935914	0.769939	0.479828	0.57738	1	-1.12167	0.311295	-0.216824	1	0.00729463	1	-0.337919	1	-0.527761	0.647135	0.00283761	1	-0.680757	0.487727	0.203309	1	0.170089	1
SCO1272	SCO1272	putative acyl carrier protein	-1.27681	0.999994	-0.599062	1	0.23075	1	0.581589	0.858514	-0.362211	1	-1.63978	0.461063	-0.57876	1	0.0879267	1	-0.792179	0.887204	-0.714736	0.718704	-0.0439939	1	-0.410686	0.924192	-0.207266	1	1.43885	0.409406
SCO1273	SCO1273	putative reductase	0.342335	0.999994	0.112219	1	0.98907	0.575483	1.28516	0.219951	0.282811	1	-0.626181	1	-0.156346	1	-0.803063	0.834446	-0.130646	1	0.461589	0.789735	0.876948	0.723621	0.254925	0.981085	-0.0562762	1	1.32209	0.374973
SCO1274	SCO1274	hypothetical protein 2SCG18.21	-1.44616	0.449992	-0.383814	0.977969	0.137419	1	-0.190008	0.999999	0.558532	1	-0.828624	0.643739	-1.69977	0.0716838	-0.784901	0.64512	-1.47586	0.07316	-0.414216	0.778827	0.195338	1	-0.448264	0.76426	-0.0447806	1	0.897357	0.473325
SCO1275	SCO1275	putative halogenase	-1.19955	0.536053	-0.196828	1	0.422546	0.915726	0.418129	0.865728	0.889119	0.601274	-0.130362	1	0.214947	1	0.455086	1	0.668531	0.781078	0.223433	0.967252	0.683932	0.817364	0.905465	0.236707	-0.390218	0.910229	0.137662	1
SCO1276	SCO1276	RNA polymerase ECF sigma factor	-0.0443442	0.999994	0.555342	0.769211	0.231488	1	0.0344545	0.999999	-0.0797883	1	0.371361	1	0.0909143	1	0.256684	1	0.606577	0.855639	1.02512	0.123192	0.925598	0.471427	0.646332	0.491716	0.0328158	1	0.252002	1
SCO1277	SCO1277	hypothetical protein 2SCG18.24	-0.797612	0.790631	0.0305904	1	0.581781	0.725649	1.19096	0.0840849	0.961072	0.451271	-0.513893	0.974831	-0.0123365	1	-0.176736	1	0.106255	1	-0.236037	0.953997	0.276979	1	-0.458747	0.738268	-0.497158	0.790604	0.275805	1
SCO1278	SCO1278	putative ATP/GTP-binding protein	0.317338	0.999994	0.279186	1	0.777231	0.512688	1.39097	0.050906	1.28679	0.180754	0.647512	0.806938	0.0114197	1	-0.172351	1	-0.0243451	1	0.282779	0.91112	0.252162	1	0.0541455	1	0.48	0.813952	1.11896	0.254639
SCO1279	SCO1279	putative secreted protein	-1.70441	0.656041	-0.278175	1	-0.742709	0.808798	0.449956	0.934242	0.385565	1	-0.695956	0.996125	0.269119	1	-0.815552	0.911866	0.444169	1	-1.30139	0.26195	-0.131834	1	-0.12534	1	0.139648	1	0.130153	1
SCO1280	SCO1280	conserved hypothetical protein	-2.30668	0.382647	-0.481062	0.993778	-0.445078	0.994026	1.99403	0.0202206	0.850663	0.902182	-0.768073	1	0.606039	1	-0.0424688	1	0.0334211	1	-0.499269	0.75025	0.139931	1	-0.397795	0.858465	0.661001	0.732961	-0.533351	1
SCO1281	SCO1281	putative oxidoreductase	-3.91921	0.561994	-0.0439079	1	1.15249	0.607208	2.00175	0.115704	0.881386	1	-0.384597	1	-0.143903	1	0.585316	1	-0.346452	1	-0.633279	0.787917	0.139681	1	0.280316	0.991543	0.648443	0.890472	0.906109	0.854814
SCO1284	SCO1284	putative aminotransferase (putative secretedprotein)	0.337911	0.999994	0.0271615	1	0.355746	0.973508	0.752831	0.452164	0.843826	0.609026	-0.171438	1	-0.00429491	1	-0.476692	0.99649	-0.303448	1	-0.0606356	1	0.0223947	1	-0.546759	0.621467	0.0774497	1	0.685359	0.688059
SCO1285	SCO1285	putative ketoreductase	-0.0116731	0.999994	-0.380603	1	0.597219	0.766922	0.642574	0.63882	0.150657	1	-0.90376	0.584176	0.538126	1	-0.339275	1	0.145433	1	-0.103798	1	0.0783493	1	0.363936	0.865347	-0.600492	0.717694	0.12	1
SCO1286	SCO1286	putative oxidoreductase	-2.18259	0.442582	-0.358187	1	-0.16997	1	0.241055	0.999999	0.0348283	1	-0.841745	0.706326	-0.274259	1	-0.80248	0.737745	-0.395339	1	-0.945047	0.43981	0.571671	1	-0.579771	0.731844	-0.767074	0.599086	0.8472	0.613759
SCO1287	SCO1287	hypothetical protein	0.550386	0.999994	-0.608426	1	-0.234109	1	0.468708	0.961619	0.553082	1	-0.511925	1	-0.190259	1	-0.92615	0.915221	-0.0570282	1	-1.54828	0.224231	0.320479	1	-0.47467	0.858995	0.370137	1	0.910011	0.813562
SCO1288	SCO1288	putative integral membrane protein	-1.88356	0.140077	-1.05452	0.314545	-3.22665	0.000367481	-1.18406	0.230759	-0.363881	1	-3.02221	0.000872079	-0.975858	0.743863	-0.323594	1	-1.25699	0.216763	-3.52217	1.27068e-06	0.345508	1	-2.94426	1.18727e-05	1.32047	0.0630147	-0.0704469	1
SCO1289	SCO1289	putative gntR-family regulatory protein	-1.3333	0.146658	0.40969	0.93791	-0.901563	0.313072	-0.469624	0.81385	0.663897	0.881954	-1.89491	0.000741595	-1.29285	0.129624	1.27624	0.0615478	-0.949236	0.3402	-3.65888	1.99535e-09	0.0200563	1	-3.26565	1.87744e-08	1.1547	0.0834154	0.354817	1
SCO1290	SCO1290	putative secreted alkaline phosphatase	-1.25683	0.0993793	-0.642018	0.666862	-1.17476	0.0409894	-0.165169	0.999999	0.798111	0.548515	-1.18831	0.0416233	-0.819057	0.668056	0.0938604	1	-1.16247	0.0520166	-1.92129	5.94759e-06	0.824433	0.385674	-1.95685	5.54763e-06	0.835356	0.254718	0.366449	1
SCO1291	SCO1291	hypothetical protein SCBAC36F5.02	1.29544	0.0452107	0.761804	0.418406	0.719459	0.494445	1.02673	0.112213	0.289273	1	-0.0434747	1	-0.59841	1	-0.704761	0.64512	-0.847334	0.408483	-0.996624	0.0807028	-0.529602	1	-0.75462	0.304221	-0.137704	1	0.291499	1
SCO1292	SCO1292	putative secreted protein	0.997998	0.348236	1.05281	0.151339	0.574404	0.725649	0.0253567	0.999999	0.0668865	1	-0.0936417	1	-0.234613	1	-0.266401	1	-0.243222	1	-0.88575	0.191185	-0.869179	0.473634	-0.818028	0.263404	0.179521	1	0.294479	1
SCO1293	SCO1293	hypothetical protein	1.01888	0.229954	1.14585	0.0467777	0.963253	0.154691	0.528647	0.749068	0.387328	1	0.739577	0.559069	0.156912	1	0.539095	0.935496	0.134937	1	-0.969929	0.0761627	-1.12217	0.086025	-1.08257	0.0346366	1.9909	2.01655e-05	1.57502	0.0032348
SCO1294	SCO1294	putative cystathionine gamma-synthase	1.59771	0.00995215	1.48453	0.00804435	1.39773	0.0134616	-0.135904	0.999999	-0.374081	1	1.0106	0.202383	0.402922	1	0.637636	0.774228	0.273904	1	-0.669641	0.422737	-1.04569	0.207016	-0.544367	0.625519	1.51666	0.00627877	1.64344	0.00703356
SCO1295	SCO1295	putative AsnC-family transcriptional regulatoryprotein	0.26465	0.999994	-0.223921	1	0.0604216	1	0.337639	0.999999	0.174573	1	-0.169353	1	-0.243493	1	-0.776483	0.386489	-0.742325	0.484765	0.732841	0.252906	0.0375816	1	0.314263	0.991747	-0.641002	0.56202	0.429749	1
SCO1296	SCO1296	conserved hypothetical protein	0.712572	0.677626	0.915622	0.192429	0.424961	0.943376	-1.07035	0.0769482	-0.736517	0.706255	0.718605	0.599537	0.783534	0.757386	0.499388	0.989721	0.930774	0.250275	1.43152	0.0013912	-0.067088	1	1.35771	0.00326646	-0.584945	0.679523	-0.162934	1
SCO1297	SCO1297	hypothetical protein SCBAC36F5.08c	0.305756	0.999994	0.183009	1	0.65067	0.511936	-0.105067	0.999999	-0.128798	1	0.46482	1	0.0348259	1	0.267874	1	0.347874	1	0.467688	0.853836	-0.182046	1	0.376827	1	-0.265302	1	-0.0947902	1
SCO1298	SCO1298	conserved hypothetical protein	-0.126449	0.999994	-0.238899	1	-0.386866	1	0.0293522	0.999999	-0.010737	1	0.454239	1	0.618937	1	0.0598041	1	0.451618	1	0.472287	0.824355	-0.118207	1	0.591418	0.541294	0.502856	0.835283	-0.00356765	1
SCO1299	SCO1299	putative transcriptional regulatory protein	-0.404347	0.999994	-0.85877	0.164132	0.059011	1	0.341238	0.999999	0.24825	1	0.057743	1	0.207989	1	-0.149236	1	0.26773	1	0.922963	0.0379539	0.00462591	1	0.283617	1	0.121179	1	0.229279	1
SCO1300	SCO1300	putative exonuclease	-0.508679	0.997797	0.372018	1	0.57407	0.725649	-0.486704	0.83793	-0.380577	1	0.0858693	1	0.110214	1	0.53973	0.950855	0.611825	0.809812	0.498416	0.722226	-0.749512	0.526587	0.307156	0.997656	-0.0078129	1	-0.0683075	1
SCO1301	sbcD	putative exonuclease	-0.289347	0.999994	-0.0234774	1	0.18255	1	-0.150127	0.999999	-0.0308612	1	0.208161	1	-0.0781471	1	-0.0471042	1	0.223292	1	0.653961	0.376799	-0.0779601	1	0.611383	0.494329	-0.30825	1	-0.103112	1
SCO1302	SCO1302	conserved hypothetical protein	-0.329897	0.999994	-0.338559	1	-0.416591	1	-0.149671	0.999999	0.00607918	1	-0.490928	1	-0.27694	1	0.0557998	1	-0.362854	1	0.392161	0.940865	-0.00122045	1	0.0659618	1	-0.650997	0.521778	-0.440958	1
SCO1303	SCO1303	hypothetical protein SCBAC36F5.14c	-0.00601154	0.999994	1.14016	0.207701	1.17469	0.177644	0.8282	0.445343	0.36003	1	0.322634	1	0.301349	1	0.958123	0.421756	0.746965	0.709964	-0.126009	1	-1.0811	0.352935	-0.211058	0.987233	0.664552	0.632188	0.551856	0.880577
SCO1304	SCO1304	conserved hypothetical protein	0.48713	0.999994	0.24246	1	0.175985	1	0.93826	0.292155	-0.178594	1	0.33077	1	0.0213907	1	0.0441363	1	-0.178159	1	-0.390973	0.802818	0.350046	1	0.0782818	1	0.117409	1	-0.124039	1
SCO1305	SCO1305	conserved hypothetical protein	0.235716	0.999994	0.152613	1	0.215455	1	0.854677	0.303449	0.263915	1	0.187833	1	-0.0405112	1	0.0595786	1	-0.100914	1	-0.523826	0.638449	0.082555	1	-0.0570571	1	0.330996	0.976551	0.0434661	1
SCO1306	SCO1306	conserved hypothetical protein	-0.57202	0.999994	-0.152439	1	-0.279192	1	0.454256	0.83256	0.468527	1	-0.972565	0.448668	-0.188375	1	-0.695998	0.788134	-1.1979	0.266869	-0.913769	0.281972	0.175276	1	-0.367807	0.849126	-0.304315	0.986747	0.537668	0.889124
SCO1307	SCO1307	hypothetical protein SCBAC36F5.18c	-0.718256	0.996903	-0.366129	1	0.192537	1	0.781424	0.575966	-0.257359	1	-1.64151	0.114576	0.23756	1	-0.424475	1	0.133459	1	-0.690467	0.56661	-0.416082	1	-1.09854	0.250814	-0.334055	0.989709	0.717832	0.811635
SCO1308	SCO1308	putative hydrolase	-0.544076	0.934066	-0.125115	1	0.140088	1	0.220097	0.999999	-0.217502	1	0.00850122	1	0.199771	1	0.30624	1	0.670488	0.688953	0.522472	0.66539	-0.351995	1	0.227122	1	-0.238511	1	-0.0722845	1
SCO1309	SCO1309	putative regulatory protein	-0.10861	0.999994	0.516966	0.810476	0.896511	0.291991	0.688767	0.529658	0.406099	1	0.174141	1	-0.204317	1	0.097567	1	0.408055	1	-0.0901403	1	-0.549573	0.979608	-0.0409897	1	0.56164	0.710751	0.495167	0.914789
SCO1310	SCO1310	putative cation efflux system protein	-0.697813	0.815646	0.513652	0.819351	0.634787	0.650624	0.270562	0.999999	0.0731498	1	0.0563088	1	-0.248378	1	0.407118	1	0.421306	1	-0.00855236	1	-0.785668	0.632469	-0.44693	0.755269	0.475948	0.818936	0.293137	1
SCO1311	SCO1311	conserved hypothetical protein	0.262494	0.999994	0.194619	1	0.241234	1	-0.266133	0.999999	-0.280249	1	0.447495	1	-0.24391	1	0.0644675	1	0.0812887	1	0.682392	0.317904	-0.243891	1	0.374457	1	-0.0590968	1	-0.102014	1
SCO1312	SCO1312	putative transcriptional regulatory protein	-0.394454	0.999994	-0.400869	1	-0.688193	0.503893	-0.0977591	0.999999	0.0729114	1	-0.385213	1	-0.283171	1	-0.572264	0.875182	-0.383737	1	0.029389	1	-0.215873	1	-0.201152	1	-0.395522	0.96907	-0.530357	0.898586
SCO1313	SCO1313	putative integral membrane protein	-0.415012	0.999994	0.249055	1	0.611243	0.685516	0.30992	0.978189	-0.00845908	1	-1.52445	0.0218434	-1.03307	0.52905	-0.259183	1	-0.430706	1	-0.891921	0.210892	-1.02761	0.299452	-1.47681	0.011074	0.0802511	1	0.510415	0.903125
SCO1314	SCO1314	putative sugar acetyltransferase	-0.0508542	0.999994	0.443994	0.948712	0.323598	1	-0.141097	0.999999	-0.00916607	1	-0.455668	1	-0.697061	0.935631	0.0325918	1	-0.562632	0.915852	-1.16165	0.00851531	-1.02008	0.11077	-1.57261	0.00010415	0.601399	0.648151	0.33356	1
SCO1315	SCO1315	putative siderophore binding protein	-0.074932	0.999994	-0.363059	1	-0.344617	1	-0.356458	0.999999	-0.193764	1	-0.267537	1	0.00118483	1	-0.177316	1	-0.370652	1	0.0248623	1	0.114844	1	-0.290054	1	-0.0985659	1	-0.0902469	1
SCO1316	SCO1316	putative integral membrane protein	0.120304	0.999994	-0.169646	1	-0.136054	1	0.113995	0.999999	0.240715	1	-0.240012	1	-0.215279	1	-0.166646	1	-0.421071	1	0.107499	1	0.0799652	1	-0.262114	1	-0.208723	1	0.0226352	1
SCO1317	SCO1317	conserved hypothetical protein	0.0983628	0.999994	0.277808	1	-0.0810271	1	-0.449025	0.841417	-0.465016	1	0.760669	0.646373	0.0963846	1	-0.0363833	1	-0.0681532	1	0.82666	0.30639	0.113986	1	0.758834	0.389137	-0.681998	0.605749	-0.228366	1
SCO1318	SCO1318	putative membrane protein	-0.298301	0.999994	0.0676715	1	-0.111465	1	0.297263	0.999999	0.0380064	1	-0.0186281	1	-0.130883	1	-0.381681	1	-0.265397	1	0.054454	1	-0.219596	1	-0.326829	0.920686	0.0355554	1	-0.237907	1
SCO1319	SCO1319	putative membrane protein	-0.446622	0.999994	-0.82095	0.24385	-1.21611	0.00662908	0.166266	0.999999	0.0496831	1	0.14105	1	0.256547	1	-0.422001	1	-0.146357	1	-0.0372787	1	-0.135299	1	0.297694	0.997656	-0.152701	1	-1.01367	0.103616
SCO1320	SCO1320	hypothetical protein	-0.127169	0.999994	0.598973	0.683223	0.498343	0.853525	1.07895	0.0557038	0.428437	1	-0.103261	1	-0.13906	1	0.461737	1	0.202822	1	-0.431122	0.805069	0.00171356	1	-0.939262	0.0857112	0.518192	0.78601	0.306421	1
SCO1321	tuf3	elongation factor TU-3	-0.902113	0.930619	-0.703449	0.831167	-0.670174	0.847167	0.973741	0.548722	0.373024	1	-0.728592	0.962789	1.13504	0.923235	0.966493	0.743435	1.00155	0.727839	-0.16746	1	1.65694	0.273613	-0.225398	1	-0.13243	1	0.0560123	1
SCO1322	SCO1322	hypothetical protein	-0.0798415	0.999994	-0.561742	0.810476	-0.386391	0.962719	0.352267	0.946404	0.241347	1	-0.559247	0.961748	0.57273	1	-0.0946133	1	0.0962276	1	-0.0313264	1	1.30844	0.17116	-0.178945	1	-0.164922	1	0.176801	1
SCO1323	SCO1323	putative integral membrane protein	-0.407472	0.999994	-0.30131	1	-0.186373	1	0.532879	0.749956	-0.0580442	1	-1.04872	0.0883918	-0.680686	0.996847	-0.739275	0.53715	-0.25629	1	-0.0333348	1	-0.959963	0.204633	-0.558208	0.606658	-0.256356	1	0.378451	1
SCO1324	SCO1324	putative 3-ketoacyl-CoA thiolase/acetyl-CoAacetyltransferase	-0.790619	0.436787	-0.546558	0.798951	-0.606424	0.650624	0.432481	0.956919	-0.0508403	1	-0.623846	0.758616	-0.396548	1	-1.05265	0.0282385	-0.253412	1	0.486556	0.76758	-0.409231	1	-0.189796	1	-0.104427	1	0.271723	1
SCO1325	SCO1325	conserved hypothetical protein	-0.173307	0.999994	0.0963855	1	-0.464004	1	0.129341	0.999999	0.425076	1	-0.317198	1	-0.196055	1	-0.32059	1	-0.217035	1	0.162887	1	0.104667	1	0.129939	1	-0.00300835	1	0.125799	1
SCO1326	uppP2	putative integral membrane lipid kinase	0.468808	0.999994	-0.552486	0.762475	0.401869	0.960204	0.223032	0.999999	0.259296	1	0.293279	1	0.0858254	1	-0.402655	1	0.557752	0.918561	1.30804	0.00795095	-0.0663187	1	1.12595	0.0363896	-0.652658	0.583967	-0.160138	1
SCO1327	SCO1327	putative integral membrane protein	-0.114072	0.999994	-0.66999	0.585748	-0.152054	1	0.101702	0.999999	0.198693	1	-0.0771468	1	-0.117947	1	-0.538655	0.926473	0.106789	1	0.696637	0.378056	-0.0929661	1	0.307728	0.924628	-0.427587	0.882912	-0.13416	1
SCO1328	SCO1328	hypothetical protein	0.231434	0.999994	-0.217604	1	0.337779	1	0.0108259	0.999999	0.0776487	1	-0.583548	0.869737	0.523885	1	-0.173878	1	0.446185	1	0.141389	1	-0.0748089	1	-0.00442918	1	0.20984	1	0.220259	1
SCO1329	SCO1329	hypothetical protein	-0.517116	0.999994	0.320919	1	0.535019	0.847167	0.812448	0.45807	0.157973	1	0.0985301	1	0.00683961	1	-1.19449	0.375032	0.431827	1	0.189041	0.98937	-0.380008	1	0.0666928	1	0.0296026	1	0.45184	0.987589
SCO1330	SCO1330	putative fatty acid CoA ligase	0.727172	0.852308	0.45993	0.904159	0.0956514	1	0.924276	0.300215	0.0734589	1	0.183661	1	0.300846	1	-0.51629	0.965027	0.015859	1	-0.383978	0.818172	0.2958	1	0.651989	0.479469	0.36575	0.948733	0.95113	0.409445
SCO1331	SCO1331	putative multi-domain regulatory protein	-0.505383	0.999994	-0.393443	1	-0.276751	1	-0.544891	0.751261	-0.118316	1	0.0584117	1	0.43902	1	-0.0166648	1	-0.254974	1	-0.741045	0.201127	0.209685	1	0.0266183	1	-0.182036	1	-0.245731	1
SCO1332	SCO1332	conserved hypothetical protein	-0.700705	0.934066	-0.646662	0.73239	-0.268994	1	0.494623	0.783498	0.767207	0.759673	-1.02889	0.369703	0.152543	1	-1.22313	0.202039	-0.387719	1	-1.4195	0.0149193	0.394284	1	-0.819375	0.277412	1.14675	0.115255	0.920773	0.431396
SCO1333	SCO1333	putative integral membrane protein	-0.84847	0.602973	-1.43281	0.0350203	-0.676591	0.586726	1.18161	0.0677167	0.885442	0.512046	-0.476988	1	-0.206284	1	-0.519955	0.950855	-0.91663	0.354546	-2.36828	1.70998e-06	0.347344	1	-1.99004	3.83982e-05	1.80889	0.000451584	0.340185	1
SCO1334	SCO1334	hypothetical protein	-0.412177	0.999994	-0.0703746	1	0.0918032	1	0.476118	0.82662	-0.135816	1	-0.437042	1	0.553757	1	0.997147	0.157555	0.159838	1	-1.37526	0.00209933	-0.336525	1	-1.15697	0.0172281	0.681046	0.520263	-0.625015	0.745319
SCO1335	SCO1335	putative oxidoreductase	-0.155851	0.999994	0.936757	0.246024	0.640867	0.634485	0.0266307	0.999999	-0.740565	0.758272	-0.665323	0.749019	0.0656073	1	1.07947	0.173955	0.0956915	1	-1.5046	0.00411177	-0.903805	0.419389	-1.58933	0.0024871	0.444188	0.857266	-0.320712	1
SCO1336	lnt	putative lipoprotein N-acyltransferase (integralmembrane)	0.636985	0.786493	0.316659	1	0.689162	0.469866	0.351084	0.999999	-0.0928893	1	0.0665277	1	0.111945	1	0.0650172	1	0.277433	1	-0.587584	0.538125	-0.283992	1	-0.747388	0.223853	0.493876	0.85687	0.227142	1
SCO1337	SCO1337	putative oxidoreductase	0.451971	0.999994	0.0376874	1	0.312124	1	0.613386	0.583335	0.38518	1	-0.017537	1	0.233094	1	-0.227857	1	0.269634	1	-0.399474	0.920296	-0.0184298	1	-0.596526	0.530894	0.546433	0.761708	0.0785339	1
SCO1338	SCO1338	putative monooxygenase (putative secretedprotein)	0.0388766	0.999994	-0.667178	0.607554	-0.0636588	1	1.15934	0.0730199	0.55907	1	-0.729208	0.646373	0.190969	1	-0.419737	1	-0.019766	1	-0.895427	0.160671	-0.355787	1	-1.11642	0.0478094	1.09444	0.0966036	0.0933167	1
SCO1339	SCO1339	hypothetical protein	-0.579336	0.932389	0.408266	0.935989	0.504474	0.819067	-0.0401241	0.999999	-0.705692	0.840829	-0.641702	0.796446	-0.261946	1	-0.0788324	1	-0.0862085	1	-0.403898	0.787651	-1.0437	0.263031	-0.961781	0.154999	0.349206	0.956936	0.139484	1
SCO1340	SCO1340	conserved hypothetical protein	-0.102821	0.999994	0.0539907	1	-0.0678677	1	-0.546733	0.787751	-0.482983	1	0.494481	1	0.658609	1	0.499342	1	0.37988	1	0.527041	0.705577	1.3092	0.27361	0.311093	0.924282	-1.0144	0.374819	-0.138201	1
SCO1341	SCO1341	putative lipoprotein	-0.225673	0.999994	0.460085	0.90536	0.669175	0.661703	0.0498777	0.999999	-0.116701	1	0.431169	1	0.123448	1	0.687472	0.777727	0.520055	0.990087	-0.0155404	1	0.442839	1	-0.4122	0.805858	-0.223449	1	0.279079	1
SCO1342	SCO1342	hypothetical protein	-0.00442134	0.999994	-0.0789405	1	-0.00359873	1	-0.115801	0.999999	-0.0346155	1	0.0729933	1	-0.0745679	1	-0.323682	1	-0.199283	1	0.194572	1	-0.237786	1	-0.0256264	1	-0.0863519	1	-0.184198	1
SCO1343	ung2	uracil-DNA glycosylase (EC 3.2.2.-)	0.402486	0.999994	0.0563269	1	0.129692	1	0.020691	0.999999	-0.196357	1	0.0322491	1	-0.367948	1	-0.515094	0.996467	-0.328926	1	0.527858	0.668291	-0.107242	1	0.42282	0.878254	-0.759857	0.313811	-0.436363	1
SCO1344	SCO1344	putative solute binding transport lipoprotein	-0.347672	0.999994	-0.412008	0.947334	-0.351797	0.985803	-0.354484	0.946404	-0.826277	0.779505	-0.0486946	1	0.42035	1	-0.814804	0.623851	0.567948	0.928815	1.73923	0.00638732	0.424122	1	1.49216	0.0256548	-0.396232	0.915981	0.797289	0.608063
SCO1345	SCO1345	putative 3-oxoacyl-[acyl-carrier protein]reductase	1.25176	0.197327	0.991738	0.260991	0.389005	0.94598	-0.322053	0.964279	0.440612	1	0.259872	1	0.230242	1	0.466521	1	0.412356	1	-0.256407	0.93809	0.0454471	1	0.289045	0.924336	0.0929407	1	0.751416	0.621057
SCO1346	SCO1346	putative 3-oxoacyl-[acyl-carrier protein]reductase	1.04728	0.336806	1.04227	0.187338	0.339188	0.991895	-0.496088	0.78152	-0.0815614	1	-0.0546241	1	0.251626	1	0.496318	0.983028	0.43732	1	-0.105212	1	-0.350384	1	0.0329066	1	-0.160698	1	0.415789	1
SCO1347	SCO1347	putative secreted protein	-1.06148	0.755569	1.07442	0.309544	1.85224	0.012945	0.721011	0.584649	-0.356968	1	0.161037	1	-0.52438	1	0.800917	0.650369	0.61846	0.889652	0.0433376	1	-1.366	0.17116	-0.721975	0.463689	1.00551	0.317607	0.970573	0.483071
SCO1348	SCO1348	hypothetical protein	0.216999	0.999994	0.230208	1	1.0187	0.070197	-0.351681	0.985249	-0.590875	0.972701	0.027929	1	-0.0322981	1	0.593358	0.836242	0.473959	1	0.598389	0.517848	-0.677623	0.73403	-0.0878327	1	-0.141921	1	-0.113082	1
SCO1349	SCO1349	conserved hypothetical protein	0.37163	0.999994	-0.438996	0.972426	0.356557	1	-0.25638	0.999999	-0.212958	1	-0.169754	1	0.0185384	1	0.0440898	1	0.164373	1	0.679327	0.350161	0.175469	1	0.176463	1	-0.50651	0.822283	-0.338059	1
SCO1350	SCO1350	hypothetical protein	2.12377	0.889857	3.05265	0.213244	2.54386	0.381293	-0.139208	0.999999	-0.572947	1	0.0500379	1	0.376018	1	-0.504104	1	0.380365	1	-0.417729	0.952307	-1.04601	1	-0.667888	0.846353	0.0747208	1	2.99715	0.265143
SCO1351	SCO1351	putative large transcriptional regulator	0.690166	0.745578	1.01218	0.130824	1.00522	0.128085	0.591864	0.639489	0.283696	1	0.731501	0.57774	0.502571	1	0.573898	0.871421	0.699687	0.664082	0.355513	0.886307	-0.262986	1	-0.0390871	1	0.330973	0.995848	0.601213	0.779911
SCO1352	pepP2	Xaa-Pro aminopeptidase II (EC 3.4.11.9)	0.987726	0.125799	0.17097	1	0.191814	1	-0.1477	0.999999	-0.345486	1	0.785243	0.352068	0.407909	1	-0.316638	1	0.49082	1	0.716746	0.274956	-0.217504	1	0.826937	0.130795	-0.203593	1	0.0354341	1
SCO1353	SCO1353	putative transcriptional regulator	0.0326582	0.999994	0.761691	0.444355	0.730239	0.496315	0.0536057	0.999999	-0.256539	1	-0.524722	0.963238	-0.652509	1	0.327727	1	-0.193831	1	-0.912863	0.150758	-1.25133	0.0739883	-1.29447	0.0165126	0.316291	0.99462	-0.0127793	1
SCO1354	SCO1354	putative secreted protein	-0.736954	0.999994	-0.814093	0.776645	0.88861	0.543892	0.639089	0.736516	0.303148	1	0.221256	1	-0.538406	1	0.0206455	1	-0.267009	1	-0.417194	0.825827	-0.79711	0.853747	-0.361053	0.889473	0.254822	1	0.498231	0.991451
SCO1355	SCO1355	putative secreted serine protease	-0.502609	0.999994	-1.30127	0.267787	-0.0180344	1	0.723552	0.524099	0.337439	1	-0.884161	0.5474	0.227632	1	-0.645624	0.826923	-0.20286	1	0.00450791	1	0.4399	1	0.15714	1	-0.170772	1	0.852516	0.532212
SCO1356	SCO1356	putative iron sulphur protein (putative secretedprotein)	-0.673702	0.999994	0.28024	1	-0.00677829	1	-1.52957	0.101583	-1.81426	0.0884475	-1.90733	0.0291206	-0.279215	1	-0.0881973	1	-0.08038	1	-0.38721	0.855214	-0.32672	1	-0.415432	0.846353	-1.43592	0.102337	-0.0680674	1
SCO1357	SCO1357	hypothetical protein	-0.801506	0.930974	0.108252	1	-0.0345492	1	-1.20135	0.279567	-0.95594	0.727703	-1.6823	0.0957674	-0.334094	1	-0.0635959	1	-0.225605	1	-0.501394	0.760016	-0.480035	1	-0.460086	0.81804	-1.08648	0.330229	-0.27338	1
SCO1358	SCO1358	putative LysR-family transcriptional regulator	-0.0188398	0.999994	-0.0023229	1	0.194361	1	0.191874	0.999999	0.222941	1	-0.488614	1	-0.463777	1	-0.105196	1	-0.653115	0.771203	-0.50025	0.667481	0.0362391	1	-0.412392	0.801388	-0.317717	0.989048	0.0323698	1
SCO1359	SCO1359	putative integral membrane protein	0.378818	0.999994	0.675025	0.619518	0.704366	0.572923	0.62976	0.604413	-0.467554	1	-0.227672	1	-0.489536	1	-0.914858	0.428785	0.0362148	1	-0.521386	0.636798	-0.152677	1	-0.552165	0.609374	0.424834	0.870203	0.88188	0.440629
SCO1360	SCO1360	putative gntR-family transcriptional regulator	-0.491995	0.999994	0.360949	1	0.479489	0.874896	0.908486	0.181981	0.751302	0.665119	-0.127262	1	-0.104098	1	0.55667	0.905141	-0.00757526	1	-0.526609	0.648249	-0.559402	0.971305	-1.04321	0.0423059	0.894892	0.196618	0.260959	1
SCO1361	SCO1361	conserved hypothetical protein	0.258063	0.999994	0.426051	0.968303	-0.0333837	1	0.802933	0.271614	0.314693	1	0.114629	1	-0.423681	1	-0.341746	1	-0.0929289	1	-0.524824	0.657782	-0.00612673	1	-0.662231	0.410344	0.208936	1	0.363619	1
SCO1362	SCO1362	putative integral membrane protein	-0.402957	0.999994	0.204203	1	0.0587445	1	0.64075	0.568445	0.477527	1	-0.30255	1	0.110562	1	-0.238895	1	-0.123985	1	0.030184	1	0.143706	1	-0.63582	0.480557	0.0587291	1	0.351531	1
SCO1363	SCO1363	putative integral membrane protein	0.0374013	0.999994	0.160728	1	0.102468	1	0.458871	0.865728	0.337851	1	-0.623209	0.783456	0.09222	1	-0.506086	0.989721	0.16647	1	-0.270968	1	-1.01171	0.109538	-0.850587	0.132437	0.882392	0.169955	0.25597	1
SCO1364	SCO1364	hypothetical protein SC10A9.06c	0.240443	0.999994	0.0895748	1	0.586579	0.896378	1.05444	0.490643	1.40854	0.514243	0.573229	1	-1.23928	0.833742	1.22146	0.49036	-1.44484	0.388184	-2.82246	0.00270941	0.353258	1	-3.46061	0.000481855	2.73602	0.00907085	0.81847	0.811635
SCO1365	SCO1365	hypothetical protein SC10A9.07	-0.551212	0.934066	-1.36954	0.0387727	-2.01688	0.000516664	0.23492	0.999999	-0.00849749	1	-1.66039	0.0104854	-0.771385	0.92658	-0.338122	1	-0.777806	0.608076	-2.0094	0.000112753	-0.229761	1	-2.56422	4.05228e-06	0.785094	0.404318	-0.695969	0.64933
SCO1366	SCO1366	conserved hypothetical protein	-0.353523	0.999994	-0.696199	0.534996	-1.22354	0.0375039	0.0917404	0.999999	-0.272774	1	-1.09268	0.115141	-0.393786	1	0.109401	1	-0.752406	0.601197	-2.42856	5.79209e-07	-0.294188	1	-2.9838	1.26001e-08	1.17539	0.0524467	-0.694522	0.637549
SCO1367	SCO1367	putative ABC transport system ATP-bindingprotein	-0.787254	0.780608	-0.992244	0.321252	-0.432418	0.900849	0.570401	0.696149	-0.861261	0.706491	-0.877201	0.529382	-0.610111	1	0.0907209	1	-0.161369	1	-2.33595	2.34014e-05	-1.70687	0.00936154	-2.92765	1.15357e-06	1.98241	0.000688429	-0.361829	1
SCO1368	SCO1368	putative ABC transport system transmembraneprotein	-0.682905	0.903299	-0.589779	0.758967	-0.146394	1	0.945152	0.270357	-0.0195124	1	0.0688515	1	-0.161531	1	-0.180434	1	0.00311181	1	0.265285	0.975997	-0.026924	1	-0.0184676	1	0.156098	1	0.607943	0.788086
SCO1369	SCO1369	putative two component system histidine kinase	-0.809373	0.905346	0.538413	0.837005	0.505102	0.855345	1.05063	0.245833	0.670237	0.934438	-0.391305	1	-0.0887712	1	0.875383	0.510646	0.212862	1	-0.539566	0.632511	-1.22909	0.217277	-0.194694	0.997656	0.814998	0.463943	0.782882	0.64039
SCO1370	SCO1370	putative two component system DNA bindingresponse regulator	-0.0902874	0.999994	-0.483915	0.92551	0.188901	1	-0.365994	0.9417	0.0229182	1	-0.395933	1	0.319894	1	0.245514	1	-0.188822	1	0.32604	0.872496	-0.207469	1	0.620936	0.549371	-0.0720134	1	0.818205	0.590738
SCO1371	SCO1371	putative oxidoreductase	-0.112509	0.999994	0.143045	1	0.606634	0.661703	-0.15274	0.999999	0.00798758	1	0.0657587	1	0.136528	1	0.0314782	1	0.450558	1	0.733351	0.281181	-0.293926	1	0.530846	0.659446	-0.121246	1	0.154416	1
SCO1372	SCO1372	putative integral membrane protein	0.409763	0.999994	0.122066	1	0.758709	0.314275	-0.16959	0.999999	-0.340436	1	0.378663	1	0.408425	1	0.32711	1	0.437511	1	0.974525	0.0282823	0.360183	1	0.847267	0.105196	-0.51326	0.818311	-0.00880358	1
SCO1373	SCO1373	conserved hypothetical protein	2.14047	3.0103e-05	2.26406	1.39511e-06	1.64181	0.000784075	0.267457	0.999999	0.191584	1	1.17893	0.0533241	1.84429	0.000154219	1.36564	0.0105114	1.36765	0.0104775	1.92231	1.52727e-05	0.804988	0.52241	2.21631	9.44072e-07	-0.169159	1	0.938258	0.29431
SCO1374	SCO1374	putative secreted protein	-0.720255	0.794401	0.326719	1	-0.181433	1	0.288487	0.999999	0.593557	0.97403	-0.825976	0.475611	-0.924399	0.637111	-0.620267	0.812475	-0.576471	0.894096	-2.70894	2.73873e-06	-0.880767	0.44781	-1.16492	0.0475591	-0.113133	1	0.39189	1
SCO1375	SCO1375	conserved hypothetical protein SC10A9.17	0.344621	0.999994	0.49556	0.839331	0.74865	0.501075	-0.792925	0.399487	0.139948	1	0.03591	1	-0.0104152	1	0.645501	0.777145	0.804136	0.559559	-2.5077	3.71411e-06	0.522051	1	-1.51732	0.00521195	0.38754	0.919248	0.136439	1
SCO1376	SCO1376	putative lacI-family transcriptional regulatoryprotein	-0.0364219	0.999994	0.900433	0.251993	0.790784	0.397558	0.207679	0.999999	0.960186	0.359645	-0.629508	0.791047	-0.226749	1	0.728906	0.608593	0.25758	1	-1.78448	0.000120235	-0.0927867	1	-1.45806	0.00267378	0.608035	0.646963	0.833653	0.431347
SCO1377	SCO1377	putative molibdenum binding protein	-0.107455	0.999994	-0.399373	0.958466	0.272684	1	0.812344	0.35728	0.438663	1	0.970741	0.236707	-0.051881	1	-0.328852	1	0.584342	0.871055	0.520136	0.645775	-0.0431641	1	0.512088	0.671612	0.552359	0.719178	-0.322131	1
SCO1378	gcvP	putative glycine dehydrogenase	-0.995592	0.251316	-0.57438	0.726751	-0.756031	0.41443	0.0308619	0.999999	-0.309587	1	0.521198	0.975212	0.550226	1	0.016445	1	0.70522	0.656797	1.24074	0.00936986	-0.466078	1	1.44958	0.00149493	0.526124	0.767292	-1.29977	0.0277051
SCO1379	SCO1379	hypothetical protein	0.425269	0.999994	-0.465658	0.898268	-0.0569209	1	0.646279	0.547315	0.262598	1	-0.427147	1	-0.605833	1	-1.00883	0.11938	-1.06784	0.069318	-0.619667	0.474992	0.585691	0.921567	-0.353235	0.93475	0.942697	0.126377	1.02362	0.119667
SCO1380	dinB	putative DNA damage inducible protein	0.229016	0.999994	-0.388991	1	-0.258175	1	1.07322	0.0336012	0.66928	0.79648	-0.64544	0.721069	-0.468548	1	-0.411329	1	-0.716245	0.570714	-1.09303	0.0115598	0.115265	1	-1.15762	0.00625554	0.572532	0.702768	0.409154	1
SCO1381	SCO1381	conserved hypothetical protein	-0.104345	0.999994	-0.276739	1	-0.274981	1	0.276144	0.999999	0.382991	1	-0.450304	1	0.0510038	1	0.214698	1	-0.283957	1	-0.761161	0.116485	0.242622	1	-0.942427	0.00913453	0.159256	1	-0.0305073	1
SCO1382	SCO1382	conserved hypothetical protein	-0.0332572	0.999994	-0.432549	0.994032	-0.388695	1	-0.92382	0.0952746	-0.961206	0.156964	-0.22788	1	0.0871989	1	-0.0975369	1	-0.494507	1	0.33743	0.975052	0.230122	1	0.268655	1	-0.72253	0.381877	-0.246086	1
SCO1383	SCO1383	conserved hypothetical protein	0.0987423	0.999994	0.1326	1	0.118064	1	0.462929	0.9417	0.410257	1	0.132101	1	0.347581	1	0.372063	1	0.17768	1	0.454701	0.865423	-0.0355318	1	0.196262	1	-0.0185989	1	0.070652	1
SCO1384	SCO1384	conserved hypothetical protein	0.167002	0.999994	-0.0807604	1	-0.157895	1	0.0678197	0.999999	0.153766	1	0.253928	1	0.593351	1	0.43402	1	0.247419	1	0.810172	0.0786112	0.437466	1	0.881005	0.0338695	-0.698315	0.367561	-0.519536	0.970078
SCO1385	SCO1385	putative membrane protein	-0.495784	0.999994	-0.979719	0.0436023	-0.602081	0.663693	-0.460425	0.912729	-0.392184	1	-0.210227	1	0.820324	0.475994	0.259902	1	0.369825	1	0.612591	0.477293	0.599111	0.893008	0.434201	0.879064	-0.644438	0.540284	-0.867172	0.208407
SCO1386	SCO1386	putative integral membrane protein	0.234835	0.999994	-0.334107	1	0.443694	0.958331	-0.306069	0.999999	-0.408114	1	0.638694	0.738721	0.660545	1	0.0723889	1	0.4713	1	1.23672	0.00194863	0.233001	1	0.711257	0.305198	-0.133435	1	-0.154876	1
SCO1387	SCO1387	putative membrane associated protein	-0.0379969	0.999994	-0.60317	0.661827	-0.0161799	1	0.197937	0.999999	-0.0468649	1	0.544336	0.970769	0.863522	0.274866	0.293466	1	0.465851	1	1.19883	0.000622787	0.732591	0.487495	0.711815	0.258949	-0.0977579	1	-0.286552	1
SCO1388	SCO1388	putative mannose-1-phosphate guanyltransferase	1.18924	0.00334156	1.1687	0.00125703	0.463908	0.977075	0.014405	0.999999	0.361439	1	1.01975	0.015776	0.981635	0.0568446	1.42938	2.71606e-05	0.398458	1	0.207026	1	0.895724	0.110333	0.479567	0.827892	0.534064	0.801199	0.35975	1
SCO1389	SCO1389	putativeCDP-diacylglycerol--glycerol-3-phosphate3-phosphatidyl-transferase	0.473985	0.999994	0.296527	1	0.0112664	1	-0.183816	0.999999	0.187433	1	0.279225	1	0.505046	1	0.836633	0.156979	-0.073774	1	0.22872	1	0.457996	1	0.332131	1	-0.146719	1	-0.135294	1
SCO1390	SCO1390	putative PTS system sugar phosphotransferasecomponent IIA	-0.95168	0.18089	-1.07015	0.0253433	-1.89144	2.61472e-07	-0.98286	0.063964	-0.48862	1	-1.26244	0.00307995	-0.198513	1	0.096328	1	-0.858842	0.248337	-0.995831	0.0268694	0.864521	0.247608	-1.12052	0.00731562	-0.173692	1	-1.1514	0.024106
SCO1391	ptsI	phosphoenolpyruvate-protein phosphotransferase	-0.662524	0.728785	-0.131806	1	-1.17832	0.00464472	-0.479708	0.865545	0.0591771	1	-1.11202	0.0150079	-0.317679	1	0.256377	1	-0.564624	0.920507	-0.875819	0.0753901	0.508093	1	-1.22249	0.00148198	-0.0749733	1	-0.716167	0.504558
SCO1392	SCO1392	hypothetical protein	0.352352	0.999994	-0.759428	0.504872	-0.780008	0.478033	-0.0143333	0.999999	0.229483	1	-0.657273	0.775061	-0.168348	1	-0.291936	1	-0.291779	1	-0.591166	0.551096	0.532915	1	-0.118344	1	-0.235334	1	-0.555262	0.848431
SCO1393	SCO1393	acetoacetyl-CoA synthetase	0.513663	0.974944	0.446836	0.90222	0.0392235	1	-0.18744	0.999999	0.329432	1	0.349404	1	0.732746	0.952254	0.309537	1	0.480988	1	-0.360283	0.843495	-0.474085	1	0.50957	0.671862	0.0891483	1	0.20782	1
SCO1394	SCO1394	putative glycosyl hydrolase	-0.0636568	0.999994	0.231008	1	0.843409	0.25435	-0.630585	0.576869	-0.0363101	1	-0.0590579	1	-0.183711	1	0.285098	1	1.08526	0.0706877	0.406564	0.83102	0.015607	1	1.07179	0.0308691	-0.586488	0.675275	-0.253678	1
SCO1395	SCO1395	mutT-like protein	0.0364585	0.999994	0.758054	0.313492	1.37494	0.000256575	-0.890846	0.136306	0.29702	1	1.02037	0.0430766	-0.116573	1	1.0309	0.0476664	1.56082	3.99891e-05	0.563281	0.592468	0.993076	0.0896187	1.93134	1.02622e-07	-1.06012	0.0263988	-0.799071	0.338553
SCO1396	SCO1396	putative D-alanyl-D-alanine dipeptidase(putative secreted protein)	-0.512039	0.995873	0.243723	1	-0.210357	1	0.623075	0.619726	0.724183	0.810562	0.966814	0.308059	0.341565	1	0.247892	1	0.548686	0.927646	-0.124598	1	-0.233257	1	0.816663	0.272281	0.219219	1	-0.122181	1
SCO1397	SCO1397	hypothetical protein	-0.888771	0.703121	-0.0873654	1	0.607732	0.705759	0.341383	0.946404	0.353886	1	-0.905616	0.465677	-0.329007	1	0.791954	0.615723	0.273093	1	-0.796266	0.328158	-0.410166	1	-0.905729	0.239716	0.0892254	1	0.0276056	1
SCO1399	SCO1399	putative ATP/GTP-binding protein	0.282669	0.999994	0.330249	1	0.541696	0.799431	-0.850784	0.188205	-0.146614	1	1.03716	0.0392598	0.4445	1	0.511292	1	0.418775	1	1.12868	0.00481156	0.368997	1	1.44057	8.69277e-05	-0.110381	1	0.110537	1
SCO1400	SCO1400	conserved hypothetical protein	0.313892	0.999994	0.378093	1	0.556168	0.774047	-0.999157	0.0360929	-0.00231948	1	0.968215	0.0459922	0.392352	1	0.596959	0.81876	0.320185	1	1.15676	0.00125332	0.441073	1	1.53098	4.23987e-06	-0.293313	1	0.0534884	1
SCO1401	SCO1401	conserved hypothetical protein	0.559966	0.930446	0.924971	0.070384	0.76675	0.277417	-1.29871	0.00186523	-0.0265517	1	1.06633	0.0183868	0.492538	1	0.804805	0.27296	0.275392	1	1.23951	0.000628064	0.481632	1	1.69276	8.8197e-07	-0.578497	0.693711	0.00898404	1
SCO1402	SCO1402	putative large secreted protein	0.470674	0.999994	0.801829	0.179344	0.945572	0.0336601	-0.354403	0.999999	0.538511	1	0.858283	0.125427	0.555118	1	0.676892	0.571061	0.6445	0.700283	0.900129	0.0322393	0.0283341	1	1.35812	2.99308e-05	-0.171477	1	0.220887	1
SCO1403	SCO1403	putative membrane protein	0.212281	0.999994	0.746758	0.443454	0.813543	0.346261	0.0968192	0.999999	-0.117694	1	-0.0149269	1	-0.0357552	1	1.20901	0.0486747	0.293671	1	-1.59243	0.00052464	-0.271985	1	-1.36087	0.00499031	1.03691	0.107038	0.348355	1
SCO1404	SCO1404	hypothetical protein	0.483732	0.999994	0.591132	0.692236	0.575173	0.725161	0.592794	0.63318	0.597848	0.961549	0.466386	1	0.0234964	1	0.648143	0.695905	0.232552	1	-1.39025	0.000189119	0.0433585	1	-0.880338	0.0833773	0.917834	0.103012	0.214654	1
SCO1405	SCO1405	putative heat shock protein (hsp90-family)	0.0885278	0.999994	0.350417	1	0.456585	0.907721	0.274428	0.999999	0.446383	1	0.486249	1	0.407442	1	0.221059	1	0.600663	0.838467	0.223329	1	0.352673	1	0.92742	0.0979662	-0.982455	0.112769	-0.18997	1
SCO1406	SCO1406	hypothetical protein	-0.121365	0.999994	-0.77308	0.380326	-0.550768	0.761886	0.474479	0.831296	0.263126	1	-0.0905503	1	0.36337	1	0.11408	1	-0.10666	1	-0.0447314	1	0.635771	0.827085	0.10832	1	-0.637983	0.596329	-0.300454	1
SCO1407	SCO1407	hypothetical protein	-0.367376	0.999994	0.26005	1	-0.234258	1	-0.252454	0.999999	0.157113	1	-0.359422	1	-0.103949	1	0.258675	1	0.0681656	1	0.284367	1	-0.587468	0.917035	0.212286	1	0.0404947	1	-0.0518537	1
SCO1408	SCO1408	putative membrane protein.	-0.0464065	0.999994	0.55515	0.766405	0.520731	0.823892	-0.0695697	0.999999	0.0861724	1	-0.499833	1	-0.304033	1	0.349735	1	0.127441	1	0.205553	1	-0.629796	0.828561	-0.0155006	1	-0.0365165	1	0.401979	1
SCO1409	SCO1409	putative membrane protein.	-0.0845376	0.999994	-0.219999	1	-0.0796821	1	-0.277059	0.999999	-0.00722003	1	-0.550329	0.962789	-0.0653743	1	0.105624	1	-0.36953	1	0.227987	1	-0.476731	1	0.0804332	1	-0.205389	1	0.157964	1
SCO1410	SCO1410	putative GntR-family transcriptional regulator.	0.0723128	0.999994	0.158033	1	-0.107237	1	0.177337	0.999999	0.412786	1	0.0386657	1	-0.514826	1	-0.110101	1	-0.543329	0.979179	-0.19074	1	-0.076313	1	0.206734	1	-0.547784	0.765459	-0.101124	1
SCO1411	SCO1411	putative transmembrane transport protein.	0.56987	0.908548	0.800276	0.352233	0.32679	1	0.00357294	0.999999	-0.085477	1	0.655384	0.734074	-0.327921	1	0.586574	0.850668	-0.434059	1	-0.201631	1	0.365496	1	0.496839	0.711622	0.48479	0.825577	1.5003	0.00634082
SCO1412	SCO1412	conserved hypothetical protein SC6D7.27c.	-0.594237	0.88828	0.14528	1	0.293276	1	0.00916914	0.999999	-0.221379	1	0.193537	1	-0.0671941	1	0.895197	0.285353	-0.175866	1	-0.623508	0.481225	0.965831	0.224805	-0.29941	0.950989	0.607672	0.644689	0.96101	0.255484
SCO1413	SCO1413	hypothetical protein SC6D7.26.	-0.340779	0.999994	0.253555	1	0.223973	1	-0.0145316	0.999999	-0.27146	1	-0.42192	1	0.219644	1	0.490643	0.989721	0.537327	0.958487	0.133936	1	0.920643	0.480941	-0.35504	0.859733	-0.453521	0.846743	0.247322	1
SCO1414	SCO1414	putative ankyrin-like protein.	-0.461776	0.999994	-0.697484	0.455549	-0.584819	0.701679	-0.366534	0.999999	-0.338299	1	-0.0785111	1	0.583546	1	-0.259601	1	0.345673	1	1.64165	9.06423e-06	-0.151008	1	1.7086	4.48518e-06	-1.02921	0.0436292	-0.391586	1
SCO1416	SCO1416	putative membrane protein.	-0.967052	0.449332	-0.0270886	1	0.0758351	1	0.736832	0.455685	0.432435	1	-0.290009	1	-0.012819	1	0.534476	0.933324	0.0818216	1	-0.211796	0.986426	-0.677599	0.780046	-0.668062	0.445451	0.394111	0.915981	-0.183069	1
SCO1417	SCO1417	putative GntR-family regulatory protein.	-0.678301	0.71886	0.00749013	1	-0.449142	0.940389	0.0341448	0.999999	0.236239	1	-0.309185	1	-0.0432746	1	0.148862	1	-0.130178	1	-0.0809849	1	-0.834013	0.356389	-0.48184	0.758675	0.0750979	1	-0.355582	1
SCO1418	SCO1418	putative integral membrane protein	-0.295327	0.999994	-0.183476	1	-0.591794	0.694316	-0.00372983	0.999999	0.448818	1	-0.242142	1	-0.73107	0.95044	-0.703857	0.673761	-0.758736	0.603016	0.748441	0.332921	-0.476361	1	0.340047	0.877812	-0.537634	0.74143	-0.424143	1
SCO1419	SCO1419	putative phosphodiesterase.	-0.0749785	0.999994	-0.147595	1	0.0126467	1	0.238599	0.999999	0.145739	1	0.101354	1	-0.0521267	1	0.0589504	1	-0.126262	1	0.580231	0.553907	-0.137544	1	0.0819133	1	-0.315504	1	-0.228148	1
SCO1420	SCO1420	putative integral membrane protein.	-1.46496	0.0248839	-1.13397	0.0679705	-1.08004	0.0924624	-0.32157	0.988799	-0.159766	1	-0.668998	0.71963	0.366338	1	0.371657	1	-0.413499	1	0.402641	0.80834	1.02626	0.201125	-0.12061	1	-0.932844	0.205903	-0.650317	0.711475
SCO1421	rbpA	hypothetical protein SC6D7.18c.	0.0707519	0.999994	-0.227237	1	-0.666238	0.550725	-0.219983	0.999999	-0.163298	1	-0.282467	1	0.291079	1	0.270554	1	-0.685082	0.670087	-0.307087	0.96572	0.602399	0.89308	-0.476586	0.759602	-0.360649	0.995848	-0.508915	0.929107
SCO1422	SCO1422	putative membrane protein.	-0.0522913	0.999994	-0.43553	1	-0.438473	0.993924	-0.329619	0.999999	-0.173203	1	-0.218274	1	-0.26755	1	-0.234467	1	-0.516285	1	-0.32106	1	0.362492	1	-0.508396	0.746105	0.109802	1	-0.197149	1
SCO1423	SCO1423	putative glycosyl transferase.	-0.525008	0.999994	-0.5682	0.763445	-0.447397	1	-0.311946	0.999999	0.15205	1	-0.463115	1	0.141379	1	-0.210959	1	-0.195397	1	0.264622	1	0.625068	0.782127	-0.284737	1	-0.463888	0.973579	-0.781182	0.251093
SCO1424	SCO1424	conserved hypothetical protein SC6D7.15.	-0.0206993	0.999994	0.448552	1	-0.249178	1	0.224823	0.999999	0.352983	1	-0.202996	1	-0.086125	1	0.293896	1	0.0611734	1	-0.289975	1	0.00363186	1	-0.151882	1	0.128857	1	0.0899118	1
SCO1425	SCO1425	putative AsnC-family transcriptional regulatoryprotein	-0.0696914	0.999994	-0.57716	0.721481	0.17726	1	-0.442666	0.864661	-0.574166	0.998795	0.313671	1	0.0350491	1	-0.515201	0.968362	0.427109	1	1.48705	0.000713534	-0.190874	1	1.27189	0.00698587	-0.992366	0.122001	-0.751906	0.501121
SCO1426	SCO1426	hypothetical protein SC6D7.13c.	1.73568	0.00160205	2.07035	1.10169e-05	1.87985	6.24056e-05	-1.19689	0.0618278	-0.690477	0.818749	1.1354	0.0732859	0.811179	0.732593	1.21505	0.0490655	1.41771	0.00988485	1.13676	0.030096	-0.0645417	1	1.44188	0.00265877	-0.485109	0.817158	0.280232	1
SCO1427	SCO1427	hypothetical protein SC6D7.12c	0.558472	0.933198	0.79126	0.445997	0.362347	0.971607	-0.60844	0.63318	-0.142323	1	-0.142444	1	-0.483962	1	1.11723	0.148399	-0.5608	0.915714	-0.113154	1	0.481755	1	-0.187903	1	0.0361302	1	1.4686	0.037063
SCO1428	SCO1428	acyl-CoA dehydrogenase	0.249343	0.999994	0.680749	0.627308	0.0597967	1	-0.244438	0.999999	-0.0188097	1	-0.367029	1	-0.248642	1	0.857906	0.522798	-0.284864	1	0.11386	1	0.316424	1	-0.0784881	1	-0.292014	0.995832	1.23842	0.18563
SCO1429	SCO1429	chitinase (putative secreted protein)	-0.436631	0.999994	-0.96603	0.311309	-0.586385	0.718089	-0.0580561	0.999999	0.20446	1	-0.939349	0.409023	0.213455	1	-0.0769107	1	0.277398	1	-0.403589	0.794966	0.114822	1	-0.412591	0.803584	1.14058	0.0978683	0.684316	0.672827
SCO1430	SCO1430	putative TetR-family transcriptional regulator.	-0.339417	0.999994	-0.22167	1	-0.169478	1	-0.593564	0.631844	0.0369578	1	-0.345337	1	-0.409184	1	-0.0823961	1	-0.41599	1	-0.489087	0.746025	0.171318	1	-0.512833	0.719697	0.274072	1	0.234385	1
SCO1431	SCO1431	putative membrane protein.	-0.905754	0.36966	-0.675913	0.543034	-0.752436	0.40806	-0.0519655	0.999999	0.316996	1	-1.30145	0.00982649	-0.836651	0.608182	0.00905508	1	-1.21554	0.0281083	-2.31966	7.99362e-08	0.18326	1	-2.08106	8.68523e-07	0.569883	0.704409	0.488947	0.955064
SCO1432	SCO1432	putative membrane protein.	0.809428	0.623698	0.832321	0.380168	0.68192	0.578391	-0.565135	0.684603	-0.494159	1	0.0627923	1	0.127575	1	0.256295	1	0.418381	1	-0.0383444	1	0.239077	1	0.891634	0.18178	-0.711705	0.51174	0.795595	0.517676
SCO1433	SCO1433	hypothetical protein SC6D7.06c.	-0.623444	0.856518	-0.651406	0.607079	-0.0946269	1	-0.128215	0.999999	0.133322	1	-0.309116	1	-0.403114	1	0.298515	1	0.0609706	1	0.0903727	1	-0.286456	1	-0.236483	0.98997	-0.0416254	1	-0.261228	1
SCO1434	SCO1434	putative CbxX/CfqX family protein	-0.698579	0.652168	0.585558	0.705238	0.556964	0.763953	-0.274454	0.999999	1.01045	0.094119	0.405422	1	-0.204699	1	1.36516	0.000802922	0.58979	0.855639	-1.05699	0.0115437	1.20772	0.0102397	-0.214032	1	0.500975	0.842276	0.199192	1
SCO1435	SCO1435	putative integral membrane protein	-0.363607	0.999994	-0.595555	0.684611	-0.194346	1	0.241929	0.999999	-0.146434	1	-0.0665876	1	-0.358594	1	-1.23231	0.00779392	0.147041	1	1.12843	0.00641274	0.688562	0.667575	0.848436	0.11769	-0.659604	0.527727	-0.27641	1
SCO1436	SCO1436	putative secreted protein.	-0.322728	0.999994	-0.368289	0.98638	0.0462147	1	-1.0072	0.213455	-0.780531	0.711688	-0.428489	1	0.0969801	1	-1.10099	0.183531	0.459382	1	1.15807	0.0421752	0.0549452	1	1.31765	0.0152465	-0.596191	0.670414	-0.616513	0.767833
SCO1437	SCO1437	putative membrane protein	-0.182023	0.999994	-0.340723	1	-0.45227	0.922352	0.0208718	0.999999	0.311115	1	-0.119489	1	-0.122962	1	-0.431887	1	-0.133016	1	0.72922	0.297703	0.0243895	1	0.497767	0.715449	-0.662006	0.542662	-0.509737	0.926579
SCO1438	hisG	ATP phosphoribosyltransferase	-0.171266	0.999994	-0.175911	1	-0.54085	0.79558	-0.0648065	0.999999	0.354039	1	-0.226976	1	0.0934821	1	-0.198368	1	0.194321	1	0.662379	0.381972	-0.0883998	1	0.850094	0.119641	-0.807503	0.252301	-0.740188	0.473872
SCO1439	hisE	phosphoribosyl-ATP pyrophosphatase	-0.668307	0.71886	-0.487796	0.911352	-0.635176	0.591027	-0.0984959	0.999999	-0.0598987	1	-0.0721313	1	-0.190889	1	-0.269772	1	-0.117174	1	0.515411	0.693996	0.0598045	1	0.306762	1	-0.740696	0.354626	-1.01225	0.0850018
SCO1440	ribH	6,7-dimethyl-8-ribityllumazine synthase	0.0676315	0.999994	1.59765	0.100657	-0.451531	0.949319	0.0261981	0.999999	0.308928	1	0.581585	1	0.140433	1	-0.139601	1	0.256232	1	-1.0749	0.279298	-0.0082164	1	-0.321785	0.930678	-0.0623508	1	-0.651715	0.870987
SCO1441	ribBA	3,4-dihydroxy-2-butanone 4-phosphate synthase	0.282597	0.999994	1.82236	0.0468154	-0.117963	1	0.790561	0.581539	0.797954	0.906857	0.90592	0.656467	0.393169	1	0.0313394	1	0.536009	1	-1.27911	0.153336	-0.615672	1	-0.406121	0.856282	0.161979	1	-0.629767	0.883046
SCO1442	SCO1442	putative integral membrane protein	0.524267	0.999994	1.69571	0.0671383	0.0171871	1	0.916695	0.470978	1.02434	0.665119	0.621218	0.958899	-0.320135	1	-0.151809	1	0.0233617	1	-1.54076	0.0699963	-0.505902	1	-0.511734	0.7539	0.51293	0.848574	-0.0671446	1
SCO1443	SCO1443	putative riboflavin synthase	-0.128811	0.999994	0.370293	0.973323	-0.278614	1	1.20815	0.105446	1.16655	0.275679	-0.287889	1	-0.691527	1	-0.69698	0.723796	-0.869503	0.508774	-1.21799	0.0539457	-0.385091	1	-1.32684	0.0322412	0.673779	0.600567	0.799275	0.553712
SCO1444	SCO1444	putative chitinase precursor	-0.353701	0.999994	-1.09845	0.183984	-0.749472	0.506669	0.544091	0.714287	0.483774	1	-0.351948	1	-0.435649	1	-1.52257	0.0140257	-0.877665	0.388156	-0.539944	0.636798	-0.595161	0.912007	-0.471705	0.780714	0.491353	0.835222	1.03311	0.222349
SCO1445	SCO1445	conserved hypothetical protein SCL6.02	-0.265829	0.999994	0.127911	1	-0.252562	1	0.382483	0.929598	0.197397	1	-0.830641	0.448224	-0.46257	1	-0.326918	1	-0.0401492	1	-0.474593	0.734925	-0.379317	1	-0.863682	0.180288	0.457805	0.885139	-0.0190649	1
SCO1446	SCO1446	possible integral membrane protein	-0.388471	0.999994	-0.839818	0.396519	0.0817105	1	0.54743	0.711072	-0.0285592	1	-0.270409	1	-0.62465	1	-0.707234	0.675198	-0.777489	0.582729	-0.852759	0.225785	-0.183656	1	-0.90024	0.19419	0.238563	1	0.383463	1
SCO1447	SCO1447	putative ROK-family transcriptional regulatoryprotein	0.0572509	0.999994	-0.165477	1	0.0852741	1	0.279206	0.999999	-0.255597	1	0.0022485	1	-1.04357	0.04405	-1.11431	0.0103575	-0.656694	0.678996	-0.674019	0.330043	-0.934437	0.10367	-0.809701	0.119641	0.352765	1	0.127151	1
SCO1448	SCO1448	putative transport protein	-0.0501464	0.999994	0.0390135	1	-0.0655198	1	0.877272	0.206321	0.0128862	1	-0.690065	0.651602	-0.451449	1	-0.408304	1	-0.65144	0.739033	-0.477812	0.730152	-0.607332	0.885159	-0.897432	0.119353	0.360178	0.990002	0.217307	1
SCO1449	SCO1449	hypothetical protein	-0.00293182	0.999994	-0.260502	1	-0.92543	0.0647822	0.0162215	0.999999	-0.221404	1	-0.652317	0.670698	-0.478076	1	-0.198487	1	-0.643907	0.713828	0.220565	1	0.0707923	1	-0.22618	1	-0.290019	1	-0.386702	1
SCO1450	SCO1450	putative uracyl permease	-0.464822	0.999994	-0.459275	1	-0.876447	0.0409894	-0.307995	0.999999	-0.170568	1	-0.31487	1	-0.176572	1	-0.495457	1	-0.375437	1	0.637889	0.37761	-0.0398321	1	0.348155	1	-0.580597	0.692433	-0.967421	0.0246724
SCO1451	SCO1451	putative endoglucanase precursor	-0.568805	0.914866	-0.113702	1	-0.325213	1	0.0726037	0.999999	-0.0206489	1	-0.314629	1	-0.177801	1	0.0055421	1	-0.038221	1	0.125811	1	-0.923936	0.142424	-0.357286	0.974675	0.135033	1	-0.608266	0.75273
SCO1452	SCO1452	hypothetical protein SCL6.09	-0.684621	0.774826	-0.955097	0.21528	0.0696098	1	0.577229	0.664173	0.117677	1	-0.880917	0.335045	0.160223	1	-1.31474	0.0298657	0.225187	1	0.254605	0.98113	-0.318622	1	0.374087	0.881829	0.146112	1	0.477363	0.958103
SCO1453	SCO1453	hypothetical protein	0.254601	0.999994	0.93952	0.04603	0.78626	0.216059	-0.767346	0.241829	-0.406029	1	-0.549931	0.963653	0.445922	1	1.10213	0.00753825	0.855596	0.165853	-0.558408	0.615908	-0.13492	1	-0.695998	0.283546	0.676531	0.448003	0.124178	1
SCO1454	SCO1454	putative amino oxidase	1.36352	0.190741	0.0892621	1	1.66045	0.0223646	-0.167032	0.999999	-0.175695	1	0.159491	1	1.92682	0.0189457	0.870622	0.560224	2.45911	0.000715577	2.03187	0.00168779	0.395265	1	2.07317	0.00159603	-0.0437678	1	-0.900566	0.510576
SCO1455	SCO1455	putative hydrolase	1.14238	0.520645	-0.310954	1	1.63947	0.064807	0.669323	0.683214	0.133948	1	-0.939137	0.625101	1.49896	0.28186	0.248104	1	2.39998	0.00666481	1.77035	0.0216047	-0.697162	0.939078	1.85922	0.0162606	-0.303393	1	-0.581988	0.909596
SCO1456	SCO1456	hypothetical protein SCL6.13c	0.208266	0.999994	0.317709	1	1.68789	0.031997	0.691999	0.604413	-0.232753	1	-0.228262	1	-0.583425	1	-0.213875	1	0.377099	1	-0.251303	0.942056	-0.910477	0.596081	-0.222071	0.979886	0.530166	0.779953	0.974918	0.495545
SCO1457	SCO1457	putative transport protein	-0.402025	0.999994	-0.963481	0.309874	-0.118399	1	-0.108009	0.999999	-0.58616	1	0.0304779	1	0.848385	0.815477	0.348129	1	0.675546	0.772625	-0.196017	0.98759	1.16646	0.188867	-0.20051	0.994948	-0.229938	1	0.0989644	1
SCO1458	SCO1458	putative asnC-family regulatory protein	-0.22792	0.999994	-0.785042	0.325566	0.175074	1	0.627183	0.574134	0.19962	1	0.104608	1	0.71643	0.871061	-0.362022	1	1.06584	0.0623602	2.20173	9.19592e-08	-0.097899	1	1.88922	3.90007e-06	-1.13562	0.033076	-0.762434	0.455794
SCO1459	SCO1459	putative amino acid transporter	0.663413	0.798534	-0.351103	0.996116	1.13547	0.0743162	0.510809	0.76225	0.0405265	1	-0.0671289	1	1.05176	0.313143	-0.337443	1	1.81027	0.000552264	2.16762	1.07044e-05	-0.26252	1	2.25968	6.08086e-06	-0.557074	0.716904	-0.335426	1
SCO1460	SCO1460	hypothetical protein SCL6.17c	0.0861375	0.999994	-0.449385	0.92557	-0.303393	1	-0.203431	0.999999	-0.142028	1	-0.165054	1	0.279243	1	-0.479644	1	0.809794	0.417512	1.13577	0.020246	-0.443832	1	1.22436	0.00982953	-0.298636	1	-0.561141	0.840707
SCO1461	SCO1461	putative inosine monophosphate dehydrogenase	0.465273	0.999994	-0.390082	1	-0.411907	0.995245	-0.336351	0.999999	-0.396724	1	0.155934	1	0.127355	1	-0.389253	1	0.376193	1	1.34214	0.000556014	-0.144596	1	1.21998	0.00292806	-0.608382	0.632896	-0.595874	0.782847
SCO1462	SCO1462	hypothetical protein SCL6.19c	0.390857	0.999994	-0.179619	1	-0.119149	1	-0.0924547	0.999999	-0.102342	1	0.0681688	1	0.287592	1	-0.161214	1	0.296486	1	1.28435	7.20143e-05	-0.0109548	1	0.782377	0.127416	-0.343418	1	-0.104847	1
SCO1463	SCO1463	putative transcriptional regulator	0.427753	0.999994	0.242829	1	0.129092	1	-0.284593	0.999999	-0.286574	1	0.285932	1	0.272911	1	0.194452	1	0.408418	1	1.20137	0.000107038	-0.00555677	1	0.687592	0.27056	-0.341584	1	-0.200452	1
SCO1464	rpe	ribulose-phosphate 3-epimerase	0.597632	0.863094	0.230445	1	0.482487	0.949162	-0.378822	0.999999	-0.393126	1	0.578171	0.890238	0.452781	1	0.366223	1	0.350986	1	1.33715	2.58489e-05	0.271804	1	1.00617	0.00713734	-0.334468	1	-0.0414296	1
SCO1465	SCO1465	putative secreted protein	-0.197893	0.999994	0.878202	0.243735	0.592203	0.687483	0.873254	0.231534	0.711029	0.751537	0.635882	0.764658	-0.0970394	1	-0.0231085	1	0.217943	1	-0.0915336	1	0.647557	0.801434	0.577061	0.565909	-0.0181964	1	0.722227	0.561102
SCO1466	SCO1466	putative integral membrane protein	0.738401	0.820083	2.12843	0.000398527	1.79633	0.00361326	0.313626	0.968642	1.0142	0.408621	1.40289	0.0327038	-0.279084	1	0.748847	0.627277	0.755649	0.633549	-0.885182	0.239847	1.16216	0.146167	0.770676	0.328798	0.218161	1	1.2139	0.18563
SCO1467	SCO1467	conserved hypothetical protein SCL6.24c	-0.930724	0.80453	1.55719	0.0389221	1.73829	0.0125309	-0.110974	0.999999	1.00246	0.5627	1.94163	0.00550909	-0.403635	1	1.42701	0.0833235	1.05722	0.33489	-1.20338	0.100789	0.615065	0.917035	0.628696	0.534596	1.03886	0.280468	0.280125	1
SCO1468	SCO1468	putative serine/threonine protein kinase	-0.466465	0.999994	2.72541	6.80234e-08	2.52738	2.62379e-07	-1.23734	0.0740201	1.23458	0.0775582	1.57239	0.0017644	-0.479741	1	1.9668	6.69114e-05	1.42796	0.00995241	-1.25253	0.0222889	1.13616	0.0961245	1.0176	0.0701014	0.183218	1	0.872222	0.412646
SCO1469	SCO1469	hypothetical protein SCL6.26c	-1.08494	0.169557	2.09228	4.39211e-07	2.0454	5.36497e-07	-0.14801	0.999999	2.31383	1.09114e-07	1.07926	0.053902	-0.822692	0.632866	2.42887	1.09598e-08	1.70604	6.99553e-05	-1.94526	2.50382e-06	1.56604	0.000689487	0.675495	0.387283	0.266988	1	0.594555	0.786297
SCO1470	SCO1470	hypothetical protein	-0.848751	0.553155	2.58813	5.06862e-10	2.0933	1.33267e-07	-1.65622	0.0022323	1.58309	0.000574256	1.80505	5.84244e-06	0.10765	1	2.87628	4.53212e-11	2.26442	4.83509e-08	-0.0642178	1	2.61928	4.03538e-09	2.58787	1.57162e-09	-1.09188	0.0566863	-0.298223	1
SCO1471	SCO1471	putative transposase	-0.156952	0.999994	-0.00591916	1	-0.0816891	1	0.0370079	0.999999	0.246605	1	-0.203829	1	-0.0342327	1	0.233035	1	0.182671	1	0.0802137	1	0.427323	1	-0.00593566	1	0.0761033	1	0.132831	1
SCO1472	SCO1472	conserved hypothetical Sun-family proteinSCL6.29c	-0.646874	0.747956	-0.112487	1	-0.240303	1	-0.0024708	0.999999	0.17202	1	-0.295344	1	0.0518398	1	0.239074	1	0.362141	1	0.876052	0.0537345	-0.343131	1	0.302806	1	-0.13959	1	-0.477443	1
SCO1473	fmt	methionyl-tRNA formyltransferase	-0.346183	0.999994	0.535414	0.816802	0.417415	0.993924	0.216924	0.999999	0.138859	1	-0.0493627	1	0.340086	1	0.244136	1	0.915089	0.163024	0.913237	0.0634196	-0.803529	0.403419	0.892311	0.0807336	-0.428156	0.947809	-0.440956	1
SCO1474	SCO1474	hypothetical protein SCL6.30	-0.200622	0.999994	-1.07991	0.192409	-0.0904844	1	0.130873	0.999999	-0.335085	1	-0.419827	1	-0.651243	1	-0.718064	0.653179	-0.571181	0.895816	-1.39843	0.00868131	-0.69222	0.745725	-1.06955	0.0732193	0.817151	0.359097	0.56886	0.827299
SCO1475	priA	putative primosomal protein n'	-0.208277	0.999994	0.598468	0.706724	0.926904	0.297072	0.76977	0.447615	0.2813	1	0.0522152	1	-0.949425	0.624861	0.489423	0.988651	-0.363274	1	-0.709359	0.40004	-0.83091	0.579608	-1.44861	0.0130292	0.739606	0.50612	0.579257	0.827299
SCO1476	metK	S-adenosylmethionine synthetase	-0.434618	0.999994	-0.345376	1	-0.801971	0.264125	-1.47837	0.000532815	-0.570708	1	-0.31362	1	-0.230498	1	0.0979911	1	-0.172058	1	0.256088	1	0.104372	1	0.408531	0.887855	-0.819725	0.233148	-1.12571	0.036705
SCO1477	SCO1477	putative flavoprotein homologue (partial)	0.0639247	0.999994	-0.00990223	1	-0.489658	0.871441	-0.538488	0.741073	-0.414368	1	-0.505541	1	0.06686	1	0.0955397	1	0.245281	1	0.213126	1	-0.573703	0.945429	-0.0821181	1	-0.616182	0.624239	-0.54624	0.869747
SCO1478	rpoZ	putative DNA-directed RNA polymerase omegachain	-0.664344	0.687899	-0.716577	0.354062	-0.613798	0.629627	-0.421042	0.994472	0.0958573	1	-0.232995	1	-0.107618	1	0.105207	1	-0.20077	1	0.823602	0.0862729	0.372837	1	0.264613	1	-0.669701	0.466985	-0.637535	0.664001
SCO1479	gmk	putative guanylate kinase	0.606034	0.852588	0.383672	1	0.718281	0.382854	-0.00903192	0.999999	0.110495	1	1.09773	0.0109877	0.462135	1	0.626802	0.742159	0.501745	1	0.405574	0.913066	0.150802	1	0.603214	0.51542	-0.276657	1	-0.221283	1
SCO1480	SCO1480	conserved hypothetical protein	1.5506	0.000944447	1.2419	0.00843954	1.69634	2.76799e-05	-0.228884	0.999999	-0.0346774	1	1.56123	0.000210195	0.725247	0.862287	1.09816	0.0486747	0.741792	0.534667	0.135617	1	0.465254	1	0.66592	0.403701	-0.253792	1	0.394367	1
SCO1481	pyrF	orotidine 5'-phosphate decarboxylase	-1.06178	0.570581	-0.011426	1	-0.913377	0.458382	-1.0085	0.358957	-0.65799	0.998795	1.10397	0.369383	0.155999	1	0.811757	0.688905	-0.517012	1	0.152419	1	-0.543726	1	0.104021	1	-0.586168	0.75935	-1.61612	0.103136
SCO1482	pyrD	dihydroorotate dehydrogenase	-1.1247	0.532768	-0.223119	1	-1.25893	0.199396	-1.0143	0.376078	-0.48891	1	1.08749	0.401379	0.191449	1	0.504175	1	-0.25009	1	0.325976	0.897758	-0.667527	0.950362	0.684177	0.557391	-0.759398	0.612194	-1.82895	0.0608894
SCO1483	carB	carbamoylphosphate synthetase large chain	-0.6655	0.934066	-0.0645116	1	-1.10885	0.297956	-0.242836	0.999999	0.416356	1	0.816292	0.700892	0.262391	1	0.700597	0.82567	0.0350877	1	0.150076	1	-0.560069	1	0.760933	0.473771	-0.658294	0.697044	-1.55052	0.13407
SCO1484	carA	carbamoyl-phosphate synthase,pyrimidine-specific, small chain	-0.645784	0.932389	-0.0569128	1	-1.17809	0.220436	-0.310078	0.987859	0.589515	1	0.832476	0.654324	0.334533	1	0.185834	1	0.0408995	1	0.0818929	1	-0.508454	1	0.776769	0.433776	-0.735983	0.60502	-1.61696	0.0918424
SCO1485	SCO1485	putative integral membrane protein	-0.993509	0.553155	-0.498279	0.858127	-1.45384	0.0592652	-0.387726	0.913821	0.300875	1	0.596458	0.915962	0.00197891	1	0.0847531	1	-0.230688	1	-0.0492413	1	-0.467068	1	0.331446	0.889473	-0.647891	0.663177	-1.44522	0.115054
SCO1486	pyrC	dihydroorotase	-1.08554	0.506396	-0.441495	0.92638	-1.77544	0.0196034	-0.365987	0.941095	0.254446	1	0.582347	0.945841	0.174013	1	0.173824	1	-0.29398	1	0.118604	1	-0.367772	1	0.320699	0.906549	-0.708655	0.620793	-1.52873	0.105317
SCO1487	pyrB	aspartate carbamoyltransferase	-0.782716	0.856518	-0.183803	1	-1.56417	0.0754787	-0.450428	0.877195	0.477816	1	0.569635	0.974831	0.451449	1	0.303141	1	0.0474992	1	-0.363786	0.863441	-0.772452	0.828561	0.335199	0.902473	-0.397283	0.934138	-1.32523	0.251093
SCO1488	pyrR	pyrimidine operon regulatory protein	-0.402141	0.999994	-1.39306	0.0244971	-0.629901	0.650809	0.804146	0.376829	0.766683	0.719785	-0.187454	1	-0.168022	1	-0.834783	0.471561	-0.240708	1	-0.13216	1	-0.48472	1	-0.65783	0.466754	0.496977	0.794969	0.0390913	1
SCO1489	SCO1489	putative DNA-binding protein	-0.068293	0.999994	-0.0472735	1	-0.082934	1	-0.339399	0.999999	-0.160635	1	-0.29212	1	-0.244982	1	0.121334	1	-0.236035	1	0.495211	0.775519	-0.0374291	1	0.249919	1	-0.538267	0.791522	-0.177482	1
SCO1490	nusB	putative NusB-family protein	0.169268	0.999994	0.155881	1	-0.219584	1	-0.10834	0.999999	0.234356	1	0.477988	1	0.182247	1	0.24509	1	0.350107	1	1.6254	2.91479e-06	0.313468	1	1.54336	1.1728e-05	-0.979468	0.0464193	-0.779074	0.355624
SCO1491	efp	elongation factor P	-0.0663815	0.999994	-0.0287012	1	-0.396254	1	-0.246663	0.999999	0.179445	1	0.600262	0.832219	0.343659	1	0.404747	1	0.548095	0.947499	1.97067	5.44302e-07	0.289294	1	2.00219	4.35507e-07	-1.21641	0.0103996	-1.21927	0.0219585
SCO1492	SCO1492	putative peptidase	-0.492876	0.999994	-0.53361	0.803242	-0.496408	0.855345	-0.0135168	0.999999	0.129353	1	0.401801	1	-0.00350021	1	0.126631	1	0.439238	1	1.62347	0.000112753	-0.24817	1	1.2338	0.00762535	-0.614189	0.631251	-1.08164	0.0981519
SCO1493	SCO1493	putative secreted protein	-0.13119	0.999994	-0.28324	1	0.128571	1	-0.0631544	0.999999	-0.390748	1	-0.145704	1	0.194796	1	-0.516225	0.988651	0.195999	1	0.298271	1	-0.739636	0.535156	0.357971	0.999695	-0.218714	1	-0.230362	1
SCO1494	aroB	3-dehydroquinate synthase	0.256333	0.999994	0.215802	1	-0.438532	0.993924	-0.732622	0.319252	-0.333718	1	0.0623185	1	0.084518	1	-0.412391	1	0.119398	1	0.607911	0.486583	-0.0991142	1	0.573511	0.58379	-0.425227	0.981741	-0.602607	0.767432
SCO1495	aroK	shikimate kinase I	0.153666	0.999994	0.192229	1	-0.325314	1	-0.585322	0.649945	-0.343787	1	0.10183	1	0.0752655	1	-0.241547	1	0.13912	1	0.725537	0.212752	0.0161295	1	0.419388	0.931087	-0.385308	1	-0.530812	0.929183
SCO1496	aroC	chorismate synthase	0.0606015	0.999994	0.300694	1	-0.19903	1	-0.113403	0.999999	-0.142833	1	0.100501	1	0.120037	1	0.0733401	1	0.103745	1	0.508765	0.766899	0.0642726	1	0.145681	1	-0.232112	1	-0.441525	1
SCO1497	SCO1497	putative integral membrane protein	0.120048	0.999994	0.163461	1	1.06555	0.0893715	0.832541	0.293593	-0.605687	0.958154	0.111797	1	0.308016	1	0.381401	1	0.801181	0.486141	0.453795	0.746025	-0.67031	0.776116	-0.170588	1	-0.0666283	1	0.0164417	1
SCO1498	SCO1498	shikimate 5-dehydrogenase	0.501255	0.999994	0.148756	1	0.545221	0.787367	-0.0883378	0.999999	-0.472557	1	0.572311	0.900388	0.384886	1	-0.186742	1	0.399953	1	1.10697	0.00829387	-0.226571	1	0.684337	0.350305	-0.243071	1	-0.263483	1
SCO1499	mltG	putative integral membrane protein	-0.237351	0.999994	-0.837451	0.181479	-0.284136	1	-0.314293	0.999999	-0.438994	1	0.304434	1	0.473834	1	-0.391061	1	0.284072	1	1.04899	0.0109699	0.00368827	1	0.967696	0.0300683	-0.69385	0.438886	-0.847813	0.254639
SCO1500	SCO1500	conserved hypothetical protein	-0.400878	0.999994	0.446165	0.946072	0.430657	0.956928	0.172364	0.999999	0.0125744	1	0.0393086	1	-0.142325	1	0.416097	1	0.206354	1	0.102045	1	-0.844957	0.354285	-0.397792	0.879064	0.422521	0.934354	-0.091882	1
SCO1501	alaS	alanine tRNA synthetase	0.136341	0.999994	0.204076	1	-0.223554	1	-0.382924	0.999999	-0.0298114	1	0.246344	1	0.0825715	1	0.0663328	1	0.131137	1	0.366542	1	-0.0104862	1	0.315613	1	-0.22221	1	-0.598568	0.766043
SCO1502	SCO1502	putative secreted protein	-0.0643247	0.999994	-0.201413	1	-0.327955	1	-0.463678	0.9427	0.0676838	1	0.0574604	1	0.00934114	1	0.065055	1	-0.103452	1	0.162359	1	0.213318	1	0.138784	1	-0.233068	1	-0.394312	1
SCO1503	SCO1503	putative secreted protein	0.0612192	0.999994	-0.0449531	1	-0.133464	1	-0.108947	0.999999	0.122293	1	-0.0145471	1	-0.168471	1	0.129308	1	-0.219323	1	0.0428409	1	0.317438	1	-0.319025	1	-0.224787	1	-0.216183	1
SCO1504	SCO1504	putative regulator	0.339644	0.999994	0.581533	0.712577	0.0610506	1	0.513004	0.783781	0.655888	0.838616	0.856587	0.250718	0.536575	1	0.72845	0.522468	0.728172	0.549426	0.881887	0.0964826	-0.418221	1	0.889793	0.0961241	-0.14389	1	-0.670065	0.629769
SCO1505	rpsD	30S ribosomal protein S4	0.0888262	0.999994	0.450404	0.906961	-0.586648	0.704725	-0.340063	0.965617	0.262055	1	0.254909	1	0.210728	1	0.546971	0.915987	0.419281	1	1.18848	0.0278175	-0.266335	1	1.50621	0.00269811	-0.991196	0.169699	-0.96413	0.28672
SCO1506	SCO1506	conserved ATP/GTP binding protein	0.0969768	0.999994	-0.0730499	1	-0.235169	1	0.380097	0.999999	0.46534	1	-0.170068	1	-0.632795	1	-0.435035	1	-0.634395	0.707744	-0.651628	0.345654	-0.334161	1	-0.460581	0.894221	0.106864	1	0.0442781	1
SCO1507	SCO1507	putative integral membrane protein	-0.042267	0.999994	0.251347	1	-0.225128	1	-0.307364	0.999999	0.386188	1	-0.272206	1	-0.344537	1	-0.268957	1	-0.162775	1	-0.0302637	1	0.0552386	1	0.0383068	1	-0.40574	0.996179	-0.0556503	1
SCO1508	hisS	histidyl tRNA synthetase	-0.0652331	0.999994	0.329942	1	-0.520966	0.842733	-0.39943	0.984739	0.335995	1	-0.135459	1	-0.163586	1	0.271004	1	-0.147112	1	-0.176334	1	0.304698	1	0.0378016	1	-0.273986	1	-0.58478	0.803583
SCO1509	SCO1509	possible hydrolase	-0.153591	0.999994	-0.203614	1	-0.651096	0.532226	-0.286476	0.999999	0.108258	1	-0.163625	1	-0.199467	1	0.142834	1	-0.412485	1	-0.522312	0.707585	0.486442	1	-0.334792	1	-0.0814059	1	-0.297696	1
SCO1510	SCO1510	putative peptidyl-prolyl cis-trans isomerase	-0.169123	0.999994	-0.0772426	1	-0.510869	0.840865	-0.867236	0.203614	-0.466127	1	0.242418	1	0.260533	1	0.162497	1	-0.325797	1	0.774201	0.223952	0.199139	1	1.27648	0.00318705	-0.963997	0.107533	-0.284218	1
SCO1511	SCO1511	hypothetical protein (fragment)	0.221329	0.999994	0.655749	0.498221	-0.0375777	1	-0.728019	0.284758	-0.413362	1	0.114979	1	-0.108426	1	0.642325	0.669344	-0.346745	1	0.163642	1	0.302546	1	0.0511338	1	-0.194138	1	0.175404	1
SCO1512	SCO1512	hypothetical protein SCL2.02	0.325276	0.999994	0.954744	0.068251	0.164711	1	-0.709077	0.393259	-0.303808	1	0.220646	1	-0.241927	1	0.762417	0.395593	-0.385748	1	-0.0764351	1	-0.0684559	1	-0.125987	1	0.0520946	1	0.398512	1
SCO1513	relA	GTP pyrophosphokinase	0.53881	0.991867	-0.181499	1	0.185457	1	-0.245733	0.999999	-0.273608	1	0.302664	1	0.0556348	1	-0.0951777	1	0.0597634	1	-0.0483721	1	0.218159	1	-0.081049	1	0.144731	1	-0.0995462	1
SCO1514	apt	adenine phosphoribosiltransferase	0.337873	0.999994	1.1215	0.0213744	0.908653	0.13522	-0.104383	0.999999	-0.0840975	1	0.535638	0.968688	0.370969	1	0.454527	1	0.791367	0.402465	1.50518	0.000106319	-0.515442	1	1.21621	0.00394101	-0.529661	0.776235	0.075329	1
SCO1515	secF	protein-export membrane protein	0.247886	0.999994	0.563508	0.766028	0.247565	1	-0.411155	0.999647	-0.278045	1	0.453889	1	0.608021	1	0.385926	1	0.791011	0.292957	1.52574	2.97267e-06	-0.244028	1	1.70206	2.00806e-07	-0.727715	0.329561	-0.467	1
SCO1516	secD	protein-export membrane protein	0.589816	0.882238	0.324472	1	0.283933	1	-0.122261	0.999999	0.138416	1	0.47861	1	0.719129	0.878761	-0.0317718	1	1.00103	0.127444	1.60092	8.74375e-05	-0.331872	1	1.90781	3.17243e-06	-0.671192	0.527727	-0.411376	1
SCO1517	SCO1517	putative secreted protein	0.678198	0.683113	0.53111	0.830137	0.712168	0.412829	-0.40296	0.983238	-0.240842	1	0.765044	0.387144	0.556238	1	0.255849	1	0.642062	0.725952	2.12038	7.4486e-09	-0.0846437	1	1.85725	2.2226e-07	-0.823647	0.20104	-0.254874	1
SCO1518	ruvB	holliday junction DNA helicase	0.221748	0.999994	-0.00563443	1	0.0163427	1	0.22046	0.999999	0.459612	1	-0.0361082	1	-0.283555	1	-0.375799	1	-0.293767	1	0.288176	1	-0.316113	1	0.029326	1	-0.0273443	1	0.231183	1
SCO1519	ruvA	holliday junction DNA helicase	0.106337	0.999994	0.219179	1	-0.302001	1	-0.645078	0.567513	-0.335821	1	-0.410005	1	-0.317961	1	-0.209954	1	0.168644	1	-0.342345	0.891596	-1.02983	0.183509	-0.170601	1	0.0766322	1	-0.0485446	1
SCO1520	ruvC	crossover junction endodeoxyribonuclease	0.0969934	0.999994	-0.262372	1	-0.364923	1	0.58881	0.639229	0.403142	1	-0.336726	1	-0.41427	1	-0.274665	1	-0.527897	1	-0.582287	0.55263	-0.61693	0.817364	-0.679449	0.297369	0.064696	1	-0.0634635	1
SCO1521	SCO1521	conserved hypothetical protein SCL2.11c	0.424622	0.999994	0.64878	0.604339	0.331075	1	-0.362105	0.957111	0.196999	1	0.4778	1	0.026018	1	0.42318	1	-0.500969	1	0.622317	0.486233	0.312633	1	0.536443	0.640234	-0.282524	1	0.122626	1
SCO1522	pdxT	conserved hypothetical protein SCL2.12c	-0.235994	0.999994	0.31133	1	-0.18577	1	-0.0790501	0.999999	0.952897	0.380947	0.339477	1	0.302484	1	0.2099	1	0.328248	1	0.854899	0.189296	-0.436423	1	0.812454	0.241682	-0.188525	1	-0.4394	1
SCO1523	pdxS	conserved hypothetical protein SCL2.13c	0.0965829	0.999994	0.641901	0.623209	-0.13686	1	0.03422	0.999999	0.766342	0.685953	0.353574	1	0.49796	1	0.279597	1	0.639971	0.782397	0.916478	0.142656	-0.614956	0.885159	1.27105	0.0148927	-0.503678	0.790085	-0.896415	0.35018
SCO1524	SCO1524	putative membrane protein	-0.175004	0.999994	-0.0705419	1	0.0738743	1	-0.0902999	0.999999	-0.187875	1	-0.115678	1	0.0209238	1	-0.187606	1	-0.0159241	1	0.413061	0.874119	-0.340285	1	0.109658	1	-0.035231	1	0.0596132	1
SCO1525	SCO1525	putative sugar transferase	-0.148865	0.999994	0.202634	1	0.00213713	1	-0.473341	0.913843	0.150131	1	-0.0426459	1	-0.104439	1	0.153168	1	-0.24223	1	0.34892	1	-0.0801862	1	0.116843	1	0.0335761	1	-0.089531	1
SCO1526	SCO1526	putative acyltransferase	0.00814519	0.999994	0.376571	1	0.150313	1	-0.329293	0.999999	0.0141626	1	-0.177998	1	-0.177971	1	0.285749	1	-0.0995151	1	0.340196	0.988709	-0.273833	1	0.11021	1	-0.113531	1	0.00521908	1
SCO1527	SCO1527	putative membrane transferase	0.0876784	0.999994	0.124412	1	-0.0786309	1	-0.370748	0.999999	0.00988569	1	-0.159948	1	0.0780887	1	0.267018	1	-0.0640722	1	0.404879	0.934167	-0.203686	1	0.295114	1	-0.33113	1	-0.188742	1
SCO1528	SCO1528	putative elongation factor	0.533198	0.948375	-0.197554	1	-0.136428	1	-1.17903	0.0945421	-1.40911	0.0618508	-0.0153659	1	0.0311611	1	-0.993678	0.278254	-0.0594007	1	-0.818013	0.263409	-0.154284	1	-0.211608	0.993393	-0.323602	0.978352	0.230209	1
SCO1529	SCO1529	putative membrane protein	0.181578	0.999994	0.309189	1	0.261276	1	-0.848938	0.161294	-0.0602211	1	0.287098	1	0.188919	1	0.733346	0.460014	0.440369	1	-0.186902	1	0.763465	0.444947	0.46194	0.825597	-0.054525	1	-0.0642504	1
SCO1530	SCO1530	conserved hypothetical protein SCL2.20c	0.217305	0.999994	-0.232723	1	-0.145237	1	-0.908816	0.0563503	-0.418338	1	0.0942328	1	0.268385	1	0.0690315	1	-0.154464	1	0.255951	1	0.577205	0.945835	0.348724	1	-0.686147	0.408723	-0.769733	0.30776
SCO1531	thrS	threonine-tRNA synthetase	0.0934384	0.999994	-0.0781877	1	-0.473179	0.95067	-0.109428	0.999999	0.257921	1	0.340408	1	0.346839	1	0.0100396	1	0.160974	1	0.647359	0.384617	0.117663	1	0.837861	0.0829946	-0.469995	0.9206	-0.733175	0.426004
SCO1532	SCO1532	hypothetical protein	-0.194695	0.999994	2.27361	0.000138275	1.76093	0.0049865	-0.474677	0.804568	-0.499915	1	0.0958373	1	-0.0451197	1	1.60512	0.00786341	1.28541	0.0665139	-0.0866001	1	0.425456	1	0.407018	0.803584	0.0324759	1	1.39056	0.0942792
SCO1533	SCO1533	hypothetical protein SCL2.23c	-0.332846	0.999994	0.672343	0.63844	0.343485	0.985803	-0.546406	0.757893	-0.815828	0.788193	0.359044	1	-0.574026	1	-0.192599	1	0.542114	0.941956	0.688991	0.461844	0.92078	0.52241	1.64687	0.00673382	-0.546736	0.756197	0.938069	0.409445
SCO1534	SCO1534	putative DNA polymerase III	0.439548	0.999994	1.12409	0.0806936	1.35884	0.0140601	-0.273364	0.999999	-0.497877	1	-0.251108	1	-6.68415e-05	1	0.511738	0.967697	0.516734	0.978026	0.0222883	1	0.415713	1	0.666748	0.438049	-1.16241	0.0600651	0.671776	0.680364
SCO1535	SCO1535	hypothetical protein SCL2.25c	0.445788	0.999994	-0.572509	0.857515	-0.00555964	1	0.451652	0.8585	0.334467	1	-0.236173	1	-0.19881	1	-0.966762	0.550686	-0.131475	1	-0.243906	0.958421	0.483079	1	0.279531	0.937383	-0.136331	1	0.618449	0.835303
SCO1536	SCO1536	conserved hypothetical protein SCL2.26c	-0.577343	0.941822	-0.934269	0.353902	-0.195547	1	0.362696	0.929598	0.0365382	1	-0.876416	0.478197	-0.375794	1	-1.01344	0.304498	-0.596938	0.858263	0.105101	1	0.389546	1	-0.284513	0.924192	-0.403357	0.894072	0.579048	0.817814
SCO1537	SCO1537	putative transport system membrane protein	-0.290892	0.999994	-0.644805	0.645786	-0.399315	0.933843	0.0701579	0.999999	0.330887	1	-1.34831	0.0412497	-0.584341	1	-0.979244	0.322172	-0.773439	0.601606	-0.654845	0.456736	0.112855	1	-0.632148	0.503086	-0.587876	0.675911	0.150976	1
SCO1538	SCO1538	putative transport system membrane protein	-0.153552	0.999994	-0.670353	0.69857	0.226413	1	0.403855	0.91836	-0.0236518	1	-1.54218	0.0897686	0.14262	1	-1.0841	0.318358	-0.618931	0.844659	-0.606404	0.545399	-0.415209	1	-0.444065	0.754516	0.25057	1	0.654931	0.748553
SCO1539	SCO1539	putative lipoprotein	0.534691	0.999994	0.0706174	1	0.509383	0.871441	0.47488	0.845501	-0.568534	1	-0.140941	1	-0.629682	1	-1.33532	0.218036	-0.637581	0.852162	-0.735783	0.455888	-0.228164	1	-0.00716887	1	0.498812	0.819957	1.20997	0.274516
SCO1540	SCO1540	putative membrane protein	-0.305683	0.999994	0.199017	1	-0.446109	0.954776	-1.22971	0.00772878	-0.169307	1	-0.414	1	-0.744142	0.757386	0.310897	1	-1.42816	0.000639313	-0.63384	0.43938	-0.054999	1	-0.733217	0.267095	0.0504013	1	0.569304	0.835172
SCO1541	ssgB	putative regulator	1.17632	0.357976	0.602444	0.751795	0.569928	0.772667	-1.91566	0.0429644	-0.999117	0.622505	0.352989	1	0.0981274	1	0.0128587	1	0.000592441	1	-0.618372	0.533366	0.70251	0.782749	-0.175574	1	1.15396	0.16591	1.19071	0.247492
SCO1542	SCO1542	hypothetical protein	0.460677	0.999994	-0.0579631	1	0.426723	0.923657	-0.0692236	0.999999	0.0817072	1	0.0918638	1	-0.205596	1	-0.46796	1	-0.353612	1	-1.12887	0.0313245	0.000368103	1	-1.12995	0.0336387	1.8612	0.000189061	1.01307	0.21806
SCO1543	SCO1543	putative membrane protein	-0.217123	0.999994	-0.0622839	1	-0.502549	0.839752	0.165609	0.999999	0.256255	1	-0.55104	0.955334	-0.314728	1	-0.170902	1	-0.58077	0.917062	-2.01952	0.00100992	-0.32279	1	-2.28301	0.000277245	1.7556	0.0109654	0.550684	0.873992
SCO1544	SCO1544	hypothetical protein	0.175772	0.999994	-0.558419	0.769211	-0.739469	0.356013	-0.0574532	0.999999	-0.290775	1	-0.250835	1	-0.103417	1	-0.46841	1	-0.113422	1	0.688852	0.318431	0.135951	1	0.408768	0.906587	-0.416057	0.974477	-0.328441	1
SCO1545	SCO1545	putative acetyltransferase	0.0647072	0.999994	-0.108343	1	-0.196095	1	-0.10094	0.999999	0.0650155	1	-0.0254084	1	0.142052	1	0.155651	1	0.0587474	1	-0.00538441	1	-0.0394915	1	-0.102121	1	-0.0878028	1	0.122481	1
SCO1546	SCO1546	putative aminotransferase	0.166551	0.999994	0.269631	1	-0.275813	1	-0.450258	0.963908	-0.212394	1	-0.256703	1	-0.128027	1	0.00984703	1	-0.204842	1	-0.765546	0.135839	-0.718478	0.487495	-0.322241	1	0.284617	1	0.105896	1
SCO1547	SCO1547	putative anthranilate synthase	-0.197491	0.999994	-0.0310479	1	-0.343873	1	-0.256117	0.999999	-0.247677	1	-0.359915	1	-0.326403	1	-0.0393374	1	-0.338867	1	-0.296503	1	-0.634004	0.776095	-0.432074	0.915957	0.270711	1	0.177344	1
SCO1548	SCO1548	hypothetical protein SCL11.04c	0.432359	0.999994	0.770538	0.435656	1.4412	0.00974552	-0.761884	0.420217	-1.1416	0.194184	0.733173	0.623605	0.040988	1	0.490108	0.989546	0.196781	1	-0.328374	0.885595	-0.692138	0.754627	-0.174597	1	0.0169547	1	0.0924179	1
SCO1549	SCO1549	hypothetical protein	0.19249	0.999994	0.0374903	1	0.644178	0.832535	0.285426	0.999999	0.8481	0.876334	-0.435454	1	-0.635721	1	0.417785	1	-0.637695	0.942964	-2.31522	0.00226737	-0.763331	0.820431	-2.41633	0.00187016	2.71847	0.00144312	1.81465	0.117703
SCO1550	SCO1550	putative small membrane protein	0.255549	0.999994	0.254036	1	0.0870598	1	0.234341	0.999999	1.24046	0.609026	0.406884	1	-0.803388	1	1.0886	0.59054	-1.23532	0.505935	-2.96483	0.00134385	0.726484	0.976448	-3.36363	0.00044534	2.68329	0.00861218	1.02285	0.62999
SCO1551	SCO1551	putative eukaryotic-type protein kinase	0.169707	0.999994	-0.331744	1	-0.512905	0.847167	-0.0310994	0.999999	-0.373039	1	-0.928777	0.143191	0.153504	1	-0.137405	1	-0.741283	0.514234	0.251137	1	-0.605451	0.884389	-1.50431	0.000110654	0.366416	1	0.156733	1
SCO1552	SCO1552	putative rRNA methylase	-0.667165	0.702778	0.0299559	1	-0.342767	1	-0.570328	0.684006	-0.192584	1	-0.627229	0.752104	-0.421788	1	0.0498018	1	-0.302871	1	0.18375	1	-0.673643	0.679224	-0.761646	0.189944	0.308721	1	-0.190486	1
[truncated: 6,203 more rows]
